# Supplementary material for: Shuttle-box systems for studying preferred environmental ranges by aquatic animals
Source: Conserv Physiol. 2021 May 17;9(1):coab028. doi: 10.1093/conphys/coab028 (PMC8129825; doi:10.1093/conphys/coab028)
Supplement: suppl_data_coab028 [file suppl_data_coab028.zip]

Archive with 4 entries (4 files):
- Heating-cooling power model.xlsx
- How to build and set up shuttle-boxes final.docx
- Shuttle-box blue-print.pdf
- Shuttle-box data base final.xlsx
