# Supplementary material for: Shuttle-box systems for studying preferred environmental ranges by aquatic animals
Source: Conserv Physiol. 2021 May 17;9(1):coab028. doi: 10.1093/conphys/coab028 (PMC8129825; doi:10.1093/conphys/coab028)
Supplement: suppl_data_coab028 [file suppl_data_coab028.zip › Heating-cooling power model.xlsx]

## Sheet: Overview
Shuttle-box systems for studying preferred environmental ranges by aquatic animals
Emil AF Christensena,*, Heidrikur Berggssonb, Lars E J Andersenb, John F Steffensenb, Shaun S Killena
a Institute of Biodiversity, Animal Health and Comparative Medicine, University of Glasgow, United Kingdom
b Department of Biology, University of Copenhagen, Denmark
* Corresponding author: emilflindt@hotmail.com
Contents
We here present an adjustable model to calculate the theoretical heating and cooling power needed for a system with a given volume

## Sheet: model
						System volumes
						Ratio (diameter and height)		1.5
						Number of chambers		2
						Volume ration between systems		3.375
								Chamber diameter (cm)	Water heigth (cm)	Volume (L)
						Blue print shuttle-box
						Choice chamber		30	20	28.2743
						Mixing chamber		10	25	3.92699
						Total volume				32.2013
Relevant nomenclature						Alternatively sized shuttle-box
Bold designates important values						Choice chamber		45	30	95.4259
Changeable cell						Mixing chamber		15	37.5	13.2536
Cell may be necessary to change to keep Temp end above 0 °C, and to get the right average temp						Total volume				108.679
						Required heating/cooling power
						Specific heat capacity of water (kJ/kg/Deg)		4.187
						Time between start and end (h)		1
						Temp change rate (°C/h)		10
						Temp start (°C)		25
						Temp end (°C)		15
						Average temp (°C)		20
									Energy required (kJ)	Heating/cooling power (Watt)
						Blue print shuttle-box			1348.27	374.519
						Alternatively sized shuttle-box			4550.41	1264
