# Supplementary material for: Shuttle-box systems for studying preferred environmental ranges by aquatic animals
Source: Conserv Physiol. 2021 May 17;9(1):coab028. doi: 10.1093/conphys/coab028 (PMC8129825; doi:10.1093/conphys/coab028)
Supplement: suppl_data_coab028 [file suppl_data_coab028.zip › Shuttle-box data base final.xlsx]

## Sheet: Overview
	Shuttle-box data base
	Supplementary material for: Shuttle-box systems for studying preferred environmental ranges by aquatic animals: applications, recommendations, and future perspectives
	by
	Emil AF Christensena,*, Lars Emil Juel Andersenb, Heidrikur Bergssonb, John F Steffensenb, Shaun S Killena
	a Institute of Biodiversity, Animal Health and Comparative Medicine, University of Glasgow, United Kingdom
	b Department of Biology, University of Copenhagen, Denmark
	* Corresponding author: emilflindt@hotmail.com
	Contents
	The present excelfile contains a database on shuttle box experiments used to determine environmental preference and avoidance in aquatic animals. It contains two sheets, "dynamic setups" in which an environmental parameter changes dynamically according to the position of the animal, and "static setups", where an environmental gradient is kept static, at least in one of the compartments
	Relevant nomenclature
	not attainable: a copy of the study could not be obtained
	?: unknown, due to impresise informantion. See notes to each row for further information

## Sheet: Dynamic setups
Publication titel	Publication authors	Year	Environmental variable	Additional experimental factor	Treatment group	Species common name	Phylum	Subphylum	Class	Order	Family	Species latin name	Fish	Invertebrate	Fresh/marine/euryhaline species?	Sample size	Body mass (g)	Body lengt (cm)	Acclimation temperature (°C)	Acclimation salinity	Acclimation period (wk)	experimental unit	choice chamber diameter/width (cm)	Environmental variable difference between choice chambers	System min	System max	Environmental variable change rate (h-1)	Length of trial (h)	Gravitation time (h)	Initial system acclimation period (h)	Preference	SD	CV%	Lower avoidance	SD	CV%	Upper avoidance	SD	CV%	Accounting for body core temperature?	Preference calculation method	Avoidance calculation method	Notes
Behavioral Thermoregulation by Fishes: A New Experimental Approach	Neill et al	1972	Temperature			rock bass	Chordata	Vertebrata	Actinopterygii	Perciformes	Centrarchidae	Ambloplites rupestris	1		Fresh	not reported	not reported	5-10	22	FW	not reported	°C	not reported	2	18	40	3-5	72	0	0	not used in study	not used in study	not used in study	not used in study	not used in study	not used in study	not used in study	not used in study	not used in study	no	describtive	describtive
Behavioral Thermoregulation by Fishes: A New Experimental Approach	Neill et al	1972	Temperature			Carp	Chordata	Vertebrata	Actinopterygii	Cypriniformes	Cyprinidae	Cyprinus carpio	1		Fresh	not reported	not reported	5-10	22	FW	not reported	°C	not reported	2	18	40	3-5	72	0	0	not used in study	not used in study	not used in study	not used in study	not used in study	not used in study	not used in study	not used in study	not used in study	no	describtive	describtive
Behavioral Thermoregulation by Fishes: A New Experimental Approach	Neill et al	1972	Temperature			bluegill	Chordata	Vertebrata	Actinopterygii	Perciformes	Centrarchidae	Lepomis macrochirus	1		Fresh	not reported	not reported	5-10	22	FW	not reported	°C	not reported	2	18	40	3-5	72	0	0	not used in study	not used in study	not used in study	not used in study	not used in study	not used in study	not used in study	not used in study	not used in study	no	describtive	describtive
Behavioral Thermoregulation by Fishes: A New Experimental Approach	Neill et al	1972	Temperature			bluegill	Chordata	Vertebrata	Actinopterygii	Perciformes	Centrarchidae	Lepomis macrochirus	1		Fresh	not reported	not reported	5-10	22	FW	not reported	°C	not reported	0	18	40	3-5	72	0	0	not used in study	not used in study	not used in study	not used in study	not used in study	not used in study	not used in study	not used in study	not used in study	no	describtive	describtive
Behavioral Thermoregulation by Fishes: A New Experimental Approach	Neill et al	1972	Temperature			largemouth bass	Chordata	Vertebrata	Actinopterygii	Perciformes	Centrarchidae	Micropterus salmoides	1		Fresh	not reported	not reported	5-10	22	FW	not reported	°C	not reported	2	18	40	3-5	72	0	0	not used in study	not used in study	not used in study	not used in study	not used in study	not used in study	not used in study	not used in study	not used in study	no	describtive	describtive
Behavioral Thermoregulation by Fishes: A New Experimental Approach	Neill et al	1972	Temperature			yellow perch	Chordata	Vertebrata	Actinopterygii	Perciformes	Percidae	Perca flavescens	1		Fresh	not reported	not reported	5-10	22	FW	not reported	°C	not reported	2	18	40	3-5	72	0	0	not used in study	not used in study	not used in study	not used in study	not used in study	not used in study	not used in study	not used in study	not used in study	no	describtive	describtive
Behavioral Thermoregulation by Fishes: A New Experimental Approach	Neill et al	1972	Temperature			black crappie	Chordata	Vertebrata	Actinopterygii	Perciformes	Centrarchidae	Pomoxis nigromaculatus	1		Fresh	not reported	not reported	5-10	22	FW	not reported	°C	not reported	2	18	40	3-5	72	0	0	not used in study	not used in study	not used in study	not used in study	not used in study	not used in study	not used in study	not used in study	not used in study	no	describtive	describtive
Thermoregulatory behavior and diel activity patterns of bluegill, Lepomis macrochirus, following thermal shock	Beitinger	1974	Temperature		temperature shock to 21°C	bluegill	Chordata	Vertebrata	Actinopterygii	Perciformes	Centrarchidae	Lepomis macrochirus	1		Fresh	10	not reported	8.6	25	FW	2	°C	30	2	4	55	3	96	0	60	31.2	0.7	2.24359	29.4	1	3.40136	33.1	0.5	1.51057	no	midpoint between avoidance temperatures	median turnaround temperature
Thermoregulatory behavior and diel activity patterns of bluegill, Lepomis macrochirus, following thermal shock	Beitinger	1974	Temperature		reference treatment 31°C	bluegill	Chordata	Vertebrata	Actinopterygii	Perciformes	Centrarchidae	Lepomis macrochirus	1		Fresh	10	not reported	8.6	25	FW	2	°C	30	2	4	55	3	96	0	60	31.1	0.7	2.2508	29.1	0.8	2.74914	33.1	0.7	2.1148	no	midpoint between avoidance temperatures	median turnaround temperature
Thermoregulatory behavior and diel activity patterns of bluegill, Lepomis macrochirus, following thermal shock	Beitinger	1974	Temperature		temperature shock to 36.1°C	bluegill	Chordata	Vertebrata	Actinopterygii	Perciformes	Centrarchidae	Lepomis macrochirus	1		Fresh	12	not reported	8.6	25	FW	2	°C	30	2	4	55	3	96	0	60	31.9	0.8	2.50784	30	0.8	2.66667	33.8	0.9	2.66272	no	midpoint between avoidance temperatures	median turnaround temperature
Distributional ecology and behavioral thermoregulation of fishes in relation to heated effluent from a power plant at Lake Monona, Wisconsin	Neill and Magnusson	1974	Temperature			rock bass	Chordata	Vertebrata	Actinopterygii	Perciformes	Centrarchidae	Ambloplites rupestris	1		Fresh	6	not reported	6.26667	21	FW	2	°C	30	2	18	40	3-5	192	120	0	28	not reported	not reported	25.5	not reported	not reported	30	not reported	not reported	no	midpoint between avoidance temperatures	median turnaround temperature
Distributional ecology and behavioral thermoregulation of fishes in relation to heated effluent from a power plant at Lake Monona, Wisconsin	Neill and Magnusson	1974	Temperature			carp	Chordata	Vertebrata	Actinopterygii	Cypriniformes	Cyprinidae	Cyprinus carpio	1		Fresh	5	not reported	8.9	21	FW	2	°C	30	2	18	40	3-5	192	120	0	31	not reported	not reported	28.5	not reported	not reported	33.5	not reported	not reported	no	midpoint between avoidance temperatures	median turnaround temperature	provides arguemntation about two degrees creating a more consistent temperature selection than with one degree difference. Less than 3 passes in 9 hours excluded
Distributional ecology and behavioral thermoregulation of fishes in relation to heated effluent from a power plant at Lake Monona, Wisconsin	Neill and Magnusson	1974	Temperature			bluegill	Chordata	Vertebrata	Actinopterygii	Perciformes	Centrarchidae	Lepomis macrochirus	1		Fresh	13	not reported	7.3	21	FW	2	°C	30	2	18	40	3-5	192	120	0	30	not reported	not reported	28.5	not reported	not reported	33.5	not reported	not reported	no	midpoint between avoidance temperatures	median turnaround temperature
Distributional ecology and behavioral thermoregulation of fishes in relation to heated effluent from a power plant at Lake Monona, Wisconsin	Neill and Magnusson	1974	Temperature			largemouth bass	Chordata	Vertebrata	Actinopterygii	Perciformes	Centrarchidae	Micropterus salmoides	1		Fresh	8	not reported	7	21	FW	2	°C	30	2	18	40	3-5	192	120	0	29	not reported	not reported	27	not reported	not reported	31	not reported	not reported	no	midpoint between avoidance temperatures	median turnaround temperature
Distributional ecology and behavioral thermoregulation of fishes in relation to heated effluent from a power plant at Lake Monona, Wisconsin	Neill and Magnusson	1974	Temperature			yellow perch	Chordata	Vertebrata	Actinopterygii	Perciformes	Percidae	Perca flavescens	1		Fresh	17	not reported	10	21	FW	2	°C	30	2	18	40	3-5	192	120	0	23	not reported	not reported	20.5	not reported	not reported	26.5	not reported	not reported	no	midpoint between avoidance temperatures	median turnaround temperature
Distributional ecology and behavioral thermoregulation of fishes in relation to heated effluent from a power plant at Lake Monona, Wisconsin	Neill and Magnusson	1974	Temperature			black crappie	Chordata	Vertebrata	Actinopterygii	Perciformes	Centrarchidae	Pomoxis nigromaculatus	1		Fresh	8	not reported	8.15	21	FW	2	°C	30	2	18	40	3-5	192	120	0	28	not reported	not reported	25.5	not reported	not reported	30	not reported	not reported	no	midpoint between avoidance temperatures	median turnaround temperature
Behavioural thermoregulation and acitivity patterns in the green sunfish, Lepomis cyanellus	Beitinger et al	1975	Temperature			green sunfish	Chordata	Vertebrata	Actinopterygii	Perciformes	Centrarchidae	Lepomis cyanellus	1		Fresh	13	not reported	10.2	21	FW	2.5	°C	30	2	15	55	3	96	0	60	28.2	not reported	not reported	26.5	not reported	not reported	30.3	not reported	not reported	no	midpoint between avoidance temperatures	median turnaround temperature
Locomotor Activity Rhythms in the Bluegill Sunfish, Lepomis macrochirus	Reynolds and Casterlin	1976	Temperature AND light	light		Bluegill	Chordata	Vertebrata	Actinopterygii	Perciformes	Centrarchidae	Lepomis macrochirus	1		Fresh	10	not reported	5-15	23	FW	2	°C	not reported	not reported	not reported	not reported	not reported	48	24	0	31	not reported	not reported	not used in study	not used in study	not used in study	not used in study	not used in study	not used in study	no	not used in study	not used in study	dynamic studie with four compartment/two factors. 96 h trials showed no change in preference
Behavioural fever in teleost fishes	Reynolds et al a	1976	Temperature	infection		bluegill	Chordata	Vertebrata	Actinopterygii	Perciformes	Centrarchidae	Lepomis macrochirus	1		Fresh	8	not reported	12-15.5	23	FW	not reported	°C	not reported	not reported	not reported	not reported	not reported	48	24	0	30.1	1.69706	5.63806	not used in study	not used in study	not used in study	not used in study	not used in study	not used in study	no	mean	not used in study	They descibe that deep body core temperature do not differ significantly from mean occupioed temperature in their setting, but do not provide the data. Delta temp increase is 2.1
Behavioural fever in teleost fishes	Reynolds et al a	1976	Temperature	infection		largemouth bass	Chordata	Vertebrata	Actinopterygii	Perciformes	Centrarchidae	Micropterus salmoides	1		Fresh	2	not reported	11-16	23	FW	not reported	°C	not reported	not reported	not reported	not reported	not reported	48	24	0	30.5	0.707107	2.31838	not used in study	not used in study	not used in study	not used in study	not used in study	not used in study	no	mean	not used in study	They descibe that deep body core temperature do not differ significantly from mean occupioed temperature in their setting, but do not provide the data. Delta temp increase is 2.7
Body temperatures of behaviorally thermoregulating largemouth blackbass (Micropterus salmoides)	Reynolds et al b	1976	Temperature			Blackmouth bass	Chordata	Vertebrata	Actinopterygii	Perciformes	Centrarchidae	Micropterus salmoides	1		Fresh	6	50-460	not reported	24	FW	not reported	°C	not reported	1.5	not reported	not reported	not reported	36	24	0	30.18	0.622093	2.06128	not used in study	not used in study	not used in study	not used in study	not used in study	not used in study	yes	mean	not used in study	fish equipped with stomach thermometer
Behavioral fever in crayfish	Casterlin and Reynolds	1977	Temperature	infection		Crayfish	Arthropoda	Crustacea	Malacostraca	Decapoda	Cambaridae	Cambarus bartonii		1	Fresh	20	not reported	not reported	not reported	FW	not reported	°C	not reported	not reported	not reported	not reported	not reported	48	?	not reported	22.1	2.23607	10.118	not used in study	not used in study	not used in study	not used in study	not used in study	not used in study	no	not used in study	not used in study	+1.8 in preference when injected. No specification of "adjustment phase"
Influence of Acclimation Temperature on Preferred Temperature in the Rainbow Trout Salmo gairdneri	McCauley et al	1977	Temperature	Temperature acclimation	5°C	Rainbow trout	Chordata	Vertebrata	Actinopterygii	Salmoniformes	Salmonidae	Oncorhynchus mykiss	1		Fresh	6	205	not reported	5	FW	1	°C	not reported	0.5	not reported	not reported	15	24	17	0	11.7	1.4	11.9658	not used in study	not used in study	not used in study	not used in study	not used in study	not used in study	yes	mean	not used in study	fish equipped with stomach thermometer
Influence of Acclimation Temperature on Preferred Temperature in the Rainbow Trout Salmo gairdneri	McCauley et al	1977	Temperature	Temperature acclimation	10°C	Rainbow trout	Chordata	Vertebrata	Actinopterygii	Salmoniformes	Salmonidae	Oncorhynchus mykiss	1		Fresh	5	205	not reported	10	FW	1	°C	not reported	0.5	not reported	not reported	15	24	17	0	12.3	3	24.3902	not used in study	not used in study	not used in study	not used in study	not used in study	not used in study	yes	mean	not used in study	fish equipped with stomach thermometer
Influence of Acclimation Temperature on Preferred Temperature in the Rainbow Trout Salmo gairdneri	McCauley et al	1977	Temperature	Temperature acclimation	15°C	Rainbow trout	Chordata	Vertebrata	Actinopterygii	Salmoniformes	Salmonidae	Oncorhynchus mykiss	1		Fresh	6	205	not reported	15	FW	1	°C	not reported	0.5	not reported	not reported	15	24	17	0	10.3	2.1	20.3883	not used in study	not used in study	not used in study	not used in study	not used in study	not used in study	yes	mean	not used in study	fish equipped with stomach thermometer
Influence of Acclimation Temperature on Preferred Temperature in the Rainbow Trout Salmo gairdneri	McCauley et al	1977	Temperature	Temperature acclimation	20°C	Rainbow trout	Chordata	Vertebrata	Actinopterygii	Salmoniformes	Salmonidae	Oncorhynchus mykiss	1		Fresh	6	205	not reported	20	FW	1	°C	not reported	0.5	not reported	not reported	15	24	17	0	9.5	1	10.5263	not used in study	not used in study	not used in study	not used in study	not used in study	not used in study	yes	mean	not used in study	fish equipped with stomach thermometer
Influence of Acclimation Temperature on Preferred Temperature in the Rainbow Trout Salmo gairdneri	McCauley et al	1977	Temperature	Temperature acclimation	25°C	Rainbow trout	Chordata	Vertebrata	Actinopterygii	Salmoniformes	Salmonidae	Oncorhynchus mykiss	1		Fresh	6	205	not reported	25	FW	1	°C	not reported	0.5	not reported	not reported	15	24	17	0	11.6	1.8	15.5172	not used in study	not used in study	not used in study	not used in study	not used in study	not used in study	yes	mean	not used in study	fish equipped with stomach thermometer
Fish orientation behavior: an electronic device for studying simultaneous responses to two variables	Reynolds	1977	Temperature	light		largemouth bass	Chordata	Vertebrata	Actinopterygii	Perciformes	Centrarchidae	Micropterus salmoides	1		Fresh	not reported	not reported	not used in study	not reported	FW	not reported	°C	60	not reported	not used in study	not used in study	not reported	24	?	not reported	not reported	not reported	not reported	not used in study	not used in study	not used in study	not used in study	not used in study	not used in study	no	not used in study	not used in study	dynamic studie with four compartments/two factors. Author notes that fish learn to use the system within 1 h, but do not show data or reference. The same goes for core temp and occupied temp. No specification of acclimation phase
Temperature Preferences of Four Fish Species in an Electronic Thermoregulatory Shuttlebox	Reynolds and Casterlin	1977	Temperature			carp	Chordata	Vertebrata	Actinopterygii	Cypriniformes	Cyprinidae	Cyprinus carpio	1		Fresh	6	not reported	not reported	not reported	FW	not reported	°C	not reported	not reported	not reported	not reported	not reported	72	24	0	29	not reported	not reported	25	not reported	not reported	31	not reported	not reported	no	mode	range	occupied temperature, binned range
Temperature Preferences of Four Fish Species in an Electronic Thermoregulatory Shuttlebox	Reynolds and Casterlin	1977	Temperature			chain pickerel	Chordata	Vertebrata	Actinopterygii	Esociformes	Esocidae	Esox niger	1		Fresh	6	not reported	not reported	not reported	FW	not reported	°C	not reported	not reported	not reported	not reported	not reported	72	24	0	24	not reported	not reported	20	not reported	not reported	26	not reported	not reported	no	mode	range	occupied temperature, binned range
Temperature Preferences of Four Fish Species in an Electronic Thermoregulatory Shuttlebox	Reynolds and Casterlin	1977	Temperature			pumpkinseed	Chordata	Vertebrata	Actinopterygii	Perciformes	Centrarchidae	Lepomis gibbosus	1		Fresh	6	not reported	not reported	not reported	FW	not reported	°C	not reported	not reported	not reported	not reported	not reported	72	24	0	26	not reported	not reported	22	not reported	not reported	31	not reported	not reported	no	mode	range	occupied temperature, binned range
Temperature Preferences of Four Fish Species in an Electronic Thermoregulatory Shuttlebox	Reynolds and Casterlin	1977	Temperature			black crappie	Chordata	Vertebrata	Actinopterygii	Perciformes	Centrarchidae	Pomoxis nigromaculatus	1		Fresh	6	not reported	not reported	not reported	FW	not reported	°C	not reported	not reported	not reported	not reported	not reported	72	24	0	24	not reported	not reported	23	not reported	not reported	25	not reported	not reported	no	mode	range	occupied temperature, binned range
Thermoregulatory behavior in the smooth dogfish shark, Mustelus canis	Reynolds and Casterlin a	1978	Temperature			smooth dogfish	Chordata	Vertebrata	Chondrichthyes	Carcharhiniformes	Centrarchidae	Mustelus canis	1		Marine	not attainable	not attainable	not attainable	not attainable	not attainable	not attainable	°C	not attainable	not attainable	not attainable	not attainable	not attainable	not attainable	not attainable	not attainable	not attainable	not attainable	not attainable	not attainable	not attainable	not attainable	not attainable	not attainable	not attainable	not attainable	not attainable	not attainable	not attainable
Behavioral thermoregulation by ammocoete larvae of the sea lamprey (petromyzon marinus) in an electronic shuttlebox	Reynolds and Casterlin b	1978	Temperature			Sea Lamprey	Chordata	Vertebrata	Hyperoartia	Petromyzontiformes	Petromyzontidae	Petromyzon marinus	1		Fresh	24	not reported	10-13	not reported	FW	10	°C	not reported	not reported	not reported	not reported	not reported	96	24	0	13.6	0.832827	6.12372	10	not reported	not reported	19	not reported	not reported	no	mean	not reported
Diel patterns of preferred temperature and locomotor activity in the goldfish Carassius auratus	Reynolds et al	1978	Temperature			Goldfish	Chordata	Vertebrata	Actinopterygii	Cypriniformes	Cyprinidae	Carassius auratus	1		Fresh	15	not reported	4-7	21	FW	8	°C	not reported	not reported	not reported	not reported	not reported	96	24	0	27.7	not reported	not reported	26	not reported	not reported	29.7	not reported	not reported	no	mean	range
Shark thermoregulati	Casterlin and Reynolds	1979	Temperature			Smooth dogfish	Chordata	Vertebrata	Chondrichthyes	Carcharhiniformes	Triakidae	Mustelus canis	1		Marine	14	not reported	35-60	20	SW	1	°C	not reported	not reported	not reported	not reported	not reported	72	?	?	27.1	0.21	0.774908	23	not reported	not reported	31	not reported	not reported	no	mean, median, mode, midpoint	range	it is not easy to distinguish "adjustment phase (24 h)" as acclimation to the system in static conditions, or as intitial learning phase
Behavioral thermoregulation in three Hawaiian reef fishes	Medvick and Miller 1979	1979	Temperature	size/night:day	small	damselfish	Chordata	Vertebrata	Actinopterygii	Perciformes	Pomacentridae	Abudefduf abdominalis	1		Marine	12	0.3-1	1.7-2.6	24.3	SW	not reported	°C	not reported	1-1.5	not reported	not reported	3	72	0	0	30.1	not reported	not reported	29.3	not reported	not reported	30.9	not reported	not reported	no	median	25-75th percentile	24 h enough, some indivudals removed
Behavioral thermoregulation in three Hawaiian reef fishes	Medvick and Miller 1979	1979	Temperature	size/night:day	large	damselfish	Chordata	Vertebrata	Actinopterygii	Perciformes	Pomacentridae	Abudefduf abdominalis	1		Marine	6	56.3-127	11.0-14.1	24.3	SW	not reported	°C	not reported	1-1.5	not reported	not reported	3	72	0	0	25.9	not reported	not reported	18.1	not reported	not reported	26.9	not reported	not reported	no	median	25-75th percentile	24 h enough, some indivudals removed
Behavioral thermoregulation in three Hawaiian reef fishes	Medvick and Miller 1979	1979	Temperature	size/night:day	small	surgeonfish	Chordata	Vertebrata	Actinopterygii	Perciformes	Acanthuridae	Acanthurus triostegus	1		Marine	8	1-3.4	2.7-4.5	24.3	SW	not reported	°C	not reported	1-1.5	not reported	not reported	3	72	0	0	27.2	not reported	not reported	24.2	not reported	not reported	29.5	not reported	not reported	no	median	25-75th percentile	24 h enough, some indivudals removed
Behavioral thermoregulation in three Hawaiian reef fishes	Medvick and Miller 1979	1979	Temperature	size/night:day	large	surgeonfish	Chordata	Vertebrata	Actinopterygii	Perciformes	Acanthuridae	Acanthurus triostegus	1		Marine	5	25.5-111.1	8.4-14.1	24.3	SW	not reported	°C	not reported	1-1.5	not reported	not reported	3	72	0	0	24	not reported	not reported	22.5	not reported	not reported	25.2	not reported	not reported	no	median	25-75th percentile	24 h enough, some indivudals removed
Behavioral thermoregulation in three Hawaiian reef fishes	Medvick and Miller 1979	1979	Temperature	size/night:day	small	butterflyfish	Chordata	Vertebrata	Actinopterygii	Perciformes	Chaetodontidae	Chaetodon multicinctus	1		Marine	9	2.3-6.5	3.6-5.6	24.3	SW	not reported	°C	not reported	1-1.5	not reported	not reported	3	72	0	0	29.3	not reported	not reported	27.3	not reported	not reported	30.1	not reported	not reported	no	median	25-75th percentile	24 h enough, some indivudals removed
Behavioral thermoregulation in three Hawaiian reef fishes	Medvick and Miller 1979	1979	Temperature	size/night:day	large	butterflyfish	Chordata	Vertebrata	Actinopterygii	Perciformes	Chaetodontidae	Chaetodon multicinctus	1		Marine	4	12.7-32.4	6.9-9	24.3	SW	not reported	°C	not reported	1-1.5	not reported	not reported	3	72	0	0	29.2	not reported	not reported	27.9	not reported	not reported	29.7	not reported	not reported	no	median	25-75th percentile	24 h enough, some indivudals removed
Behavioral Thermoregulation and the "Final Preferendum" Paradigm	Reynolds and Casterlin a	1979	Temperature	feeding		bluegill	Chordata	Vertebrata	Actinopterygii	Perciformes	Centrarchidae	Lepomis macrochirus	1		Fresh	2	not reported	not reported	not reported	FW	not reported	°C	not reported	not reported	not reported	not reported	not reported	528	0	not reported	30	not reported	not reported	not used in study	not used in study	not used in study	not used in study	not used in study	not used in study	no	not reported	not reported	review + 1 extra data series with fed fish
Thermoregulatory behaviour of the primitive arthropod Limulus polyphemus in an electronic shuttlebox	Reynolds and Casterin b	1979	Temperature			Atlantic horseshoe crab	Arthropoda	Chelicerata	Merostomata	Xiphosaura	Limulidae	Limulus polyphemus		1	Marine	10	not reported	not reported	not reported	SW	not reported	°C	not reported	not reported	0	50	not reported	72	?	?	29.4	5.27	17.9252	15	not reported	not reported	40	not reported	not reported	no	mean, median, mode, midpoint	range	Unsure what h24 h to habituate and accliammte means
Behavioral thermoregulation in the spiny lobster Panulirus Argus (latreille)	Reynolds and Casterlin c	1979	Temperature			Spiny lobster	Arthropoda	Crustacea	Malacostraca	Decapoda	Palinuridae	Panulirus argus		1	Marine	10	not reported	3.5-6.0	not reported	SW	not reported	°C	not reported	not reported	not reported	not reported	not reported	72	24	0	30	2.32	7.73333	25	not reported	not reported	35	not reported	not reported	no	mode	range	Two individuals did not thermoregulate and was removed; binned range
Thermoregulatory behaior of brown trout, Salmo trutta	Reynolds and Casterlin d	1979	Temperature			Brown trout	Chordata	Vertebrata	Actinopterygii	Salmoniformes	Salmonidae	Salmo trutta	1		Fresh	6	not reported	not reported	not reported	FW	1	°C	not reported	not reported	0	35+	not reported	72	24	0	12.2	not reported	not reported	10.3	not reported	not reported	13.7	not reported	not reported	no	mean	range	individual tested for 4 days showing decrease in preference with time
Thermoregulatory behavior of the pink shrimp penaeus duorarum burkenroad	Reynolds and Casterlin e	1979	Temperature			Pink Shrimp	Arthropoda	Crustacea	Malacostraca	Decapoda	Penaeidae	Penaeus duorarum		1	Marine	12	not reported	1.5-3.0	not reported	SW	not reported	°C	not reported	not reported	0	50	not reported	72	24	0	30.3	4	13.2013	17	not reported	not reported	38	not reported	not reported	no	mean	range
Thermoregulatory rhythm in juvenile muskellunge (Esox masquinongy): Evidence of a diel shift in the lower set-point	Reynolds and Casterlin f	1979	Temperature			Muskellunge	Chordata	Vertebrata	Actinopterygii	Esociformes	Esocidae	Esox masquinongy	1		Fresh	12	not reported	20-25	not reported	FW	not reported	°C	not reported	not reported	not reported	not reported	not reported	72	24	0	25.1	not reported	not reported	21.9	not reported	not reported	27.3	not reported	not reported	no	mean	range	hourly mean in all metrics
Thermoregulatory behavior of the triggerfish Balistes fuscus in an electronic shuttlebox	Reynolds and Casterlin	1981	Temperature			Triggerfish	Chordata	Vertebrata	Actinopterygii	Tetraodontiformes	Balistidae	Pseudobalistes fuscus	1		Marine	10	not reported	not reported	not reported	SW	not reported	°C	not reported	not reported	0	50	not reported	72	4	0	23.3	2.8	12.0172	16	not reported	not reported	27	not reported	not reported	no	mode	range	average, median, midpoint, skewness also given
Temperature Preference and Avoidance by Adult Razorback Suckers	Bulkley and Pimentel	1983	Temperature	Temperature acclimation	8°C	Razorblade Sucker	Chordata	Vertebrata	Actinopterygii	Cypriniformes	Catostomidae	Xyrauchen texanus	1		Fresh	19	not reported	15-30	8	FW	4	°C	not reported	1	4	41	12	48	24	1	17.1	2.8557	16.7	8	not reported	not reported	27.4	not reported	not reported	no	mean	range	max temperature change. Usually, temp change is not reported as max min, but just given, presumably as an average of sorts
Temperature Preference and Avoidance by Adult Razorback Suckers	Bulkley and Pimentel	1983	Temperature	Temperature acclimation	14°C	Razorblade Sucker	Chordata	Vertebrata	Actinopterygii	Cypriniformes	Catostomidae	Xyrauchen texanus	1		Fresh	21	not reported	15-30	14	FW	4	°C	not reported	1	4	41	12	48	24	1	23.5	2.82	12	12.2	not reported	not reported	31.6	not reported	not reported	no	mean	range	max temperature change. Usually, temp change is not reported as max min, but just given, presumably as an average of sorts
Temperature Preference and Avoidance by Adult Razorback Suckers	Bulkley and Pimentel	1983	Temperature	Temperature acclimation	20°C	Razorblade Sucker	Chordata	Vertebrata	Actinopterygii	Cypriniformes	Catostomidae	Xyrauchen texanus	1		Fresh	20	not reported	15-30	20	FW	4	°C	not reported	1	4	41	12	48	24	1	20.6	1.7922	8.7	12.4	not reported	not reported	27.4	not reported	not reported	no	mean	range	max temperature change. Usually, temp change is not reported as max min, but just given, presumably as an average of sorts
Temperature Preference and Avoidance by Adult Razorback Suckers	Bulkley and Pimentel	1983	Temperature	Temperature acclimation	26°C	Razorblade Sucker	Chordata	Vertebrata	Actinopterygii	Cypriniformes	Catostomidae	Xyrauchen texanus	1		Fresh	20	not reported	15-30	26	FW	4	°C	not reported	1	4	41	12	48	24	1	22.3	1.6948	7.6	14.7	not reported	not reported	28.2	not reported	not reported	no	mean	range	max temperature change. Usually, temp change is not reported as max min, but just given, presumably as an average of sorts
A modified electronic shuttlebox for joint thermoregulatory and toxicological studies	Gregory and Anderson	1984	Temperature			Rainbow trout	Chordata	Vertebrata	Actinopterygii	Salmoniformes	Salmonidae	Oncorhynchus mykiss	1		Fresh	6	not reported	10-12	13	not reported	not reported	°C	20	not reported	7	27	1	72	48	0.5	18.1	0.57	7.6	not used in study	not reported	not reported	not used in study	not reported	not reported	no	mean	not used in study	Continous flow shuttle box. no gradient in shuttlebox is a benefit (strict response-conditioning experimentation). States that it can be used for Chemical agents, but not tested.
The influence of hypoxia on the preferred temperature of rainbow trout Onchorhynchus mykiss	Schurmann et al	1991	Temperature	Hypoxia	20 kpa oxygen	Rainbow trout	Chordata	Vertebrata	Actinopterygii	Salmoniformes	Salmonidae	Oncorhynchus mykiss	1		Fresh	11	100-220	not reported	18	not reported	not reported	°C	50	2	not reported	not reported	not reported	120	0	24	16.1	3.64829	22.6602	15.6	3.64829	23.3865	16.3	3.64829	22.3821	yes	median	median turnaround temperature
The influence of hypoxia on the preferred temperature of rainbow trout Onchorhynchus mykiss	Schurmann et al	1991	Temperature	Hypoxia	13.3 kpa	Rainbow trout	Chordata	Vertebrata	Actinopterygii	Salmoniformes	Salmonidae	Oncorhynchus mykiss	1		Fresh	9	100-220	not reported	18	not reported	not reported	°C	50	2	not reported	not reported	not reported	120	0	24	14.9	5.7	38.255	14.1	6.9	48.9362	15.1	6.6	43.7086	yes	median	median turnaround temperature
The influence of hypoxia on the preferred temperature of rainbow trout Onchorhynchus mykiss	Schurmann et al	1991	Temperature	Hypoxia	9.3 kpa	Rainbow trout	Chordata	Vertebrata	Actinopterygii	Salmoniformes	Salmonidae	Oncorhynchus mykiss	1		Fresh	10	100-220	not reported	18	not reported	not reported	°C	50	2	not reported	not reported	not reported	120	0	24	15	6.00833	40.0555	14.1	8.22192	58.3115	15.6	6.95701	44.5962	yes	median	median turnaround temperature
The influence of hypoxia on the preferred temperature of rainbow trout Onchorhynchus mykiss	Schurmann et al	1991	Temperature	Hypoxia	5.3 kpa	Rainbow trout	Chordata	Vertebrata	Actinopterygii	Salmoniformes	Salmonidae	Oncorhynchus mykiss	1		Fresh	7	100-220	not reported	18	not reported	not reported	°C	50	2	not reported	not reported	not reported	120	0	24	12.7	7.4081	58.3315	11.8	7.14353	60.5384	12.6	8.4664	67.1937	yes	median	median turnaround temperature
Lethal oxygen levels at different temperatures and the preferred temperature during hypoxia of the Atlantic cod, Gadus morhua L.	Schurmann and Steffensen	1992	Temperature	Hypoxia	100% DO	Atlantic cod	Chordata	Vertebrata	Actinopterygii	Gadiformes	Gadidae	Gadus morhua	1		Marine	8	80-200	not reported	12	SW	several months	°C	50	2	not reported	not reported	not reported	40	?	?	13.9	7.63675	54.9407	13	8.76812	67.4471	15	5.9397	39.598	yes	median	mean turnaround temperatures	24 first hours can be both static and dynamic, but not specified here
Lethal oxygen levels at different temperatures and the preferred temperature during hypoxia of the Atlantic cod, Gadus morhua L.	Schurmann and Steffensen	1992	Temperature	Hypoxia	30% DO	Atlantic cod	Chordata	Vertebrata	Actinopterygii	Gadiformes	Gadidae	Gadus morhua	1		Marine	7	80-200	not reported	12	SW	several months	°C	50	2	not reported	not reported	not reported	40	?	?	13.1	7.4081	56.5504	12.2	8.20183	67.2281	14.1	7.67268	54.4162	yes	median	mean turnaround temperatures	24 first hours can be both static and dynamic, but not specified here
Lethal oxygen levels at different temperatures and the preferred temperature during hypoxia of the Atlantic cod, Gadus morhua L.	Schurmann and Steffensen	1992	Temperature	Hypoxia	20% DO	Atlantic cod	Chordata	Vertebrata	Actinopterygii	Gadiformes	Gadidae	Gadus morhua	1		Marine	5	80-200	not reported	12	SW	several months	°C	50	2	not reported	not reported	not reported	40	?	?	10	6.7082	67.082	9.5	7.60263	80.0277	10.9	6.7082	61.5432	yes	median	mean turnaround temperatures	24 first hours can be both static and dynamic, but not specified here
Lethal oxygen levels at different temperatures and the preferred temperature during hypoxia of the Atlantic cod, Gadus morhua L.	Schurmann and Steffensen	1992	Temperature	Hypoxia	15% DO	Atlantic cod	Chordata	Vertebrata	Actinopterygii	Gadiformes	Gadidae	Gadus morhua	1		Marine	4	80-200	not reported	12	SW	several months	°C	50	2	not reported	not reported	not reported	40	?	?	8.8	3.4	38.6364	8.3	4.2	50.6024	9.7	3	30.9278	yes	median	mean turnaround temperatures	24 first hours can be both static and dynamic, but not specified here
Behavioral thermoregulation and swimming activity of two arctic teleosts (subfamily gadinae)—the polar cod (Boreogadus saida) and the navaga (Eleginus navaga)	Schumann and Christiansen	1994	Temperature			polar cod	Chordata	Vertebrata	Actinopterygii	Gadiformes	Gadidae	Boreogadus saida	1		Marine	7	23	16.3	0.75	SW	several months	°C	40	0.5	0	8	not reported	48	24	1	3.6	3.1749	88.1917	2.4	3.43948	143.312	5.3	2.38118	44.9279	no	median	not reported	"middel section" where temperature setting is stable. Video used for tracking
Behavioral thermoregulation and swimming activity of two arctic teleosts (subfamily gadinae)—the polar cod (Boreogadus saida) and the navaga (Eleginus navaga)	Schumann and Christiansen	1994	Tempearture			navaga	Chordata	Vertebrata	Actinopterygii	Gadiformes	Gadidae	Eleginus navaga	1		Marine	6	64.5	22.2	0.75	SW	several months	°C	40	0.5	0	11	not reported	48	24	1	6.9	3.42929	49.6998	4.5	4.89898	108.866	8.6	3.18434	37.0272	no	median	not reported	"middel section" where temperature setting is stable. Video used for tracking
Temperature preference in two populations of juvenile coho salmon, Onchoryncus kisutch	Konecki et al	1995	Temperature	Population differences	cold	coho salmon	Chordata	Vertebrata	Actinopterygii	Salmoniformes	Salmonidae	Oncorhynchus kisutch	1		Fresh	18	not reported	4.6-7.6	10	FW	4-5 months	°C	8.9	not reported	2	28	2-4	24	?	?	9.6	not reported	not reported	6	not reported	not reported	16	not reported	not reported	no	mode	30-70th percentiles	1 h acclimation period without specification of more of static or dynamic situation. Setup more of a laminar flow chamber with a parted divition - solution
Temperature preference in two populations of juvenile coho salmon, Onchoryncus kisutch	Konecki et al	1995	Temperature	Population differences	warm	coho salmon	Chordata	Vertebrata	Actinopterygii	Salmoniformes	Salmonidae	Oncorhynchus kisutch	1		Fresh	22	not reported	4.7-8.5	10	FW	4-5 months	°C	8.9	not reported	2	28	2-4	24	?	?	11.6	not reported	not reported	7	not reported	not reported	21	not reported	not reported	no	mode	30-70th percentiles	more of a laminar flow chamber with a parted divition - solution
Experimental studies on thermal behaviour and diurnal activity rhythms of juvenile European sturgeon (Acipenser sturio)	Staaks et al	1999	Temperature	Group		European sturgeon	Chordata	Vertebrata	Actinopterygii	Acipenseriformes	Acipenseridae	Acipenser sturio	1		Fresh	4	125	27	not reported	FW	not reported	°C	not reported	2	not reported	not reported	not reported	1920	0	240	not used in study	not used in study	not used in study	not used in study	not used in study	not used in study	not used in study	not used in study	not used in study	no	not reported	not used in study	giant 600 L setup. Testing one group of fish of 4 individuals
Preferred temperature of juvenile Atlantic cod Gadus morhua with different haemoglobin genotypes at normoxia and moderate hypoxia	Petersen and Steffensen	2003	Temperature	Hbl type and hypoxia	HbI-1 normoxia	Atlantic cod	Chordata	Vertebrata	Actinopterygii	Gadiformes	Gadidae	Gadus morhua	1		Marine	8	145	not reported	10	SW	not reported	°C	30	2	4		4	33	?	?	15.4	1.1	7.14286	14	0.9	6.42857	16	0.8	5	yes	median	median turnaround temperature	24 first hours can be both static and dynamic, but not specified here. Round shape (pers com)
Preferred temperature of juvenile Atlantic cod Gadus morhua with different haemoglobin genotypes at normoxia and moderate hypoxia	Petersen and Steffensen	2003	Temperature	Hbl type and hypoxia	HbI-2 normoxia	Atlantic cod	Chordata	Vertebrata	Actinopterygii	Gadiformes	Gadidae	Gadus morhua	1		Marine	8	145	not reported	10	SW	not reported	°C	30	2	4		4	33	?	?	8.2	1.5	18.2927	7.2	1.6	22.2222	9.3	1.6	17.2043	yes	median	median turnaround temperature	24 first hours can be both static and dynamic, but not specified here. Round shape (pers com)
Preferred temperature of juvenile Atlantic cod Gadus morhua with different haemoglobin genotypes at normoxia and moderate hypoxia	Petersen and Steffensen	2003	Temperature	Hbl type and hypoxia	HbI-1 35% DO	Atlantic cod	Chordata	Vertebrata	Actinopterygii	Gadiformes	Gadidae	Gadus morhua	1		Marine	8	145	not reported	10	SW	not reported	°C	30	2	4		4	33	?	?	9.8	1.8	18.3673	9.3	1.8	19.3548	11.2	2.2	19.6429	yes	median	median turnaround temperature	24 first hours can be both static and dynamic, but not specified here. Round shape (pers com)
Preferred temperature of juvenile Atlantic cod Gadus morhua with different haemoglobin genotypes at normoxia and moderate hypoxia	Petersen and Steffensen	2003	Temperature	Hbl type and hypoxia	HbI-2 35% DO	Atlantic cod	Chordata	Vertebrata	Actinopterygii	Gadiformes	Gadidae	Gadus morhua	1		Marine	8	145	not reported	10	SW	not reported	°C	30	2	4		4	33	?	?	8	2.9	36.25	7.3	2.8	38.3562	9.5	2.9	30.5263	yes	median	median turnaround temperature	24 first hours can be both static and dynamic, but not specified here. Round shape (pers com)
Seasonal variation in the temperature preference of Arctic charr (Salvelinus alpinus)	Mortensen et al	2007	Temperature	Season	autumn	Arctic char	Chordata	Vertebrata	Actinopterygii	Salmoniformes	Salmonidae	Salvelinus alpinus	1		Fresh	10	218	26.7	12	FW	4	°C	not reported	1	7-8	18	1	48	24	0	11.5	1.2	10.4348	not used in study	not used in study	not used in study	not used in study	not used in study	not used in study	no	median	not used in study	chamber difference to 2 in acclimation phase and 1 in regulation phase
Seasonal variation in the temperature preference of Arctic charr (Salvelinus alpinus)	Mortensen et al	2007	Temperature	Season	winter	Arctic char	Chordata	Vertebrata	Actinopterygii	Salmoniformes	Salmonidae	Salvelinus alpinus	1		Fresh	10	158	26.1	12	FW	4	°C	not reported	1	3-4	16	1	48	24	0	8.7	2.1	24.1379	not used in study	not used in study	not used in study	not used in study	not used in study	not used in study	no	median	not used in study	chamber difference to 2 in acclimation phase and 1 in regulation phase
Seasonal variation in the temperature preference of Arctic charr (Salvelinus alpinus)	Mortensen et al	2007	Temperature	Season	spring	Arctic char	Chordata	Vertebrata	Actinopterygii	Salmoniformes	Salmonidae	Salvelinus alpinus	1		Fresh	10	256	29.1	12	FW	4	°C	not reported	1	7-8	19	1	48	24	0	11.5	1.6	13.913	not used in study	not used in study	not used in study	not used in study	not used in study	not used in study	no	median	not used in study	chamber difference to 2 in acclimation phase and 1 in regulation phase
Seasonal variation in the temperature preference of Arctic charr (Salvelinus alpinus)	Mortensen et al	2007	Temperature	Season	summer	Arctic char	Chordata	Vertebrata	Actinopterygii	Salmoniformes	Salmonidae	Salvelinus alpinus	1		Fresh	12	266	29.8	12	FW	4	°C	not reported	1	7-8	19	1	48	24	0	11.7	1.8	15.3846	not used in study	not used in study	not used in study	not used in study	not used in study	not used in study	no	median	not used in study	chamber difference to 2 in acclimation phase and 1 in regulation phase
Salinity selection and preference of the grey snapper Lutjanus griseus: field and laboratory observations	Serrano et al	2010	Salinity			Grey snapper	Chordata	Vertebrata	Actinopterygii	Perciformes	Lutjanidae	Lutjanus griseus	1		Marine	11	not reported	18-23	27.8	SW	2.5	"PSU"/unitless salinity	72	5	0	33	not reported	72	not reported	24	15.4	5.3066	34.4584	0	not reported	not reported	33	not reported	not reported	not relevant	median	range	unprecise definition of intial learning phase. Gigantic setup! 72 cm in diameter and 52 cm water hight
Diet influences salinity preference of an estuarine fish, the killifish Fundulus heteroclitus	Bucking et al	2012	Salinity	Diet	before feeding	Kilifish	Chordata	Vertebrata	Actinopterygii	Cyprinodontiformes	Fundulidae	Fundulus heteroclitus	1		Euryhaline	35	2-6	not reported	23	SW	not reported	"PSU"/unitless salinity	not reported	5	0	37.5	not reported	48	4	0	21.5	2.36643	11.0067	not used in study	not used in study	not used in study	not used in study	not used in study	not used in study	not relevant	mode	not used in study	mean of mean between compartments. Preferred salinity before 24 h
Diet influences salinity preference of an estuarine fish, the killifish Fundulus heteroclitus	Bucking et al	2012	Salinity	Diet	Sham fed	Kilifish	Chordata	Vertebrata	Actinopterygii	Cyprinodontiformes	Fundulidae	Fundulus heteroclitus	1		Euryhaline	7	2-6	not reported	23	SW	not reported	"PSU"/unitless salinity	not reported	5	0	37.5	not reported	48	4	0	21.3	1.0583	4.96855	not used in study	not used in study	not used in study	not used in study	not used in study	not used in study	not relevant	mode	not used in study	mean of mean between compartments. Preferred salinity after 24 h
Diet influences salinity preference of an estuarine fish, the killifish Fundulus heteroclitus	Bucking et al	2012	Salinity	Diet	live blackworms	Kilifish	Chordata	Vertebrata	Actinopterygii	Cyprinodontiformes	Fundulidae	Fundulus heteroclitus	1		Euryhaline	7	2-7	not reported	23	SW	not reported	"PSU"/unitless salinity	not reported	5	0	37.5	not reported	48	4	0	21	1.26996	6.04743	not used in study	not used in study	not used in study	not used in study	not used in study	not used in study	not relevant	mode	not used in study	mean of mean between compartments. Preferred salinity after 24 h
Diet influences salinity preference of an estuarine fish, the killifish Fundulus heteroclitus	Bucking et al	2012	Salinity	Diet	blackworm pellets	Kilifish	Chordata	Vertebrata	Actinopterygii	Cyprinodontiformes	Fundulidae	Fundulus heteroclitus	1		Euryhaline	7	2-8	not reported	23	SW	not reported	"PSU"/unitless salinity	not reported	5	0	37.5	not reported	48	4	0	17.3	1.32288	7.64668	not used in study	not used in study	not used in study	not used in study	not used in study	not used in study	not relevant	mode	not used in study	mean of mean between compartments. Preferred salinity after 24 h
Diet influences salinity preference of an estuarine fish, the killifish Fundulus heteroclitus	Bucking et al	2012	Salinity	Diet	high CA clackworm pellets	Kilifish	Chordata	Vertebrata	Actinopterygii	Cyprinodontiformes	Fundulidae	Fundulus heteroclitus	1		Euryhaline	7	2-9	not reported	23	SW	not reported	"PSU"/unitless salinity	not reported	5	0	37.5	not reported	48	4	0	23.4	1.32288	5.65331	not used in study	not used in study	not used in study	not used in study	not used in study	not used in study	not relevant	mode	not used in study	mean of mean between compartments. Preferred salinity after 24 h
Diet influences salinity preference of an estuarine fish, the killifish Fundulus heteroclitus	Bucking et al	2012	Salinity	Diet	Fish flakes and brine shrimp pellets	Kilifish	Chordata	Vertebrata	Actinopterygii	Cyprinodontiformes	Fundulidae	Fundulus heteroclitus	1		Euryhaline	7	2-10	not reported	23	SW	not reported	"PSU"/unitless salinity	not reported	5	0	37.5	not reported	48	4	0	28.4	1.32288	4.65801	not used in study	not used in study	not used in study	not used in study	not used in study	not used in study	not relevant	mode	not used in study	mean of mean between compartments. Preferred salinity after 24 h
Thermal games in crayfish depend on establishment of social hierarchies	Tattersal et al	2012	Temperature	social hierachy		Crayfish	Arthropoda	Crustacea	Malacostraca	Decapoda	Palinuridae	Procambarus clarkii		1	Fresh	10	not reported	3.75	22.5	FW	2	°C	10.7	4	12	35	30	5	1	1	23.9	1	4.1841	not used in study	not used in study	not used in study	not used in study	not used in study	not used in study	no	mean	not used in study	Avoidance temperature not reported with dynamic experiment
Determining the thermal preferences of Carmine Shiner (Notropis percobromus) and Lake Sturgeon (Acipenser fulvescens) using an automated shuttlebox	Stol et al	2013	Temperature			Lake sturgeon	Chordata	Vertebrata	Actinopterygii	Acipenseriformes	Acipenseridae	Acipenser fulvescens	1		Fresh	6	51.4	23.5	17	FW	rearing temperature	°C	50	2	6	32	4	48	?	?	15	5.1	34	11.9	2.9	24.3697	18.9	3.7	19.5767	no	median	range	Cooling capacity a problem. Sites switched between experiments. No details on what acclimation period entails
Determining the thermal preferences of Carmine Shiner (Notropis percobromus) and Lake Sturgeon (Acipenser fulvescens) using an automated shuttlebox	Stol et al	2013	Temperature			Carmine shiner	Chordata	Vertebrata	Actinopterygii	Cypriniformes	Cyprinidae	Notropis percobromus	1		Fresh	8	2.04	6.8	20	FW	4-8	°C	29.5	2	6	32	4	24	2	12	23.2	1.4	6.03448	17.8	1.8	10.1124	28.8	1.5	5.20833	no	median	range	introduction side randomize. Passage suiting fish. Infrared light to keep normal day/nightime. Placement of camera in sufficient hight (however, does not suggest using mirror). size is a problem: the larger the more difficult.
Growth trajectory influences temperature preference in fish through an effect on metabolic rate	Killen	2014	Temperature	Feeding regime	Control	Common minnow	Chordata	Vertebrata	Actinopterygii	Cypriniformes	Cyprinidae	Phoxinus phoxinus	1		Fresh	13	1.65	5	10	FW	16.5714	°C	40	2	3	24	2	24	6	14	16.8	4.18244	24.8955	not used in study	not used in study	not used in study	not used in study	not used in study	not used in study	yes	mean	not used in study	1 week repeatability pilot study (10 individuals). Last 2 h mean preference
Growth trajectory influences temperature preference in fish through an effect on metabolic rate	Killen	2014	Temperature	Feeding regime	food deprived	Common minnow	Chordata	Vertebrata	Actinopterygii	Cypriniformes	Cyprinidae	Phoxinus phoxinus	1		Fresh	13	1.7	4.9	10	FW	16.5714	°C	40	2	3	24	2	24	6	14	13.9	4.57905	32.9428	not used in study	not used in study	not used in study	not used in study	not used in study	not used in study	yes	mean	not used in study	1 week repeatability pilot study (10 individuals). Last 2 h mean preference
Temperature preference of juvenile Arctic charr originating from different thermal environments	Siikavuopio et al	2014	Temperature	Population differences	Origin: Fjellfrøsvatn (benthic morph)	Arctic char	Chordata	Vertebrata	Actinopterygii	Salmoniformes	Salmonidae	Salvelinus alpinus	1		Fresh	6	not reported	10.3	4.4	FW	not reported	°C	not reported	1	4	16	1	24	0	0	10.9	not reported	not reported	not used in study	not used in study	not used in study	not used in study	not used in study	not used in study	no	mean	not used in study	Last two hours mean as preference
Temperature preference of juvenile Arctic charr originating from different thermal environments	Siikavuopio et al	2014	Temperature	Population differences	Origin: Fjellfrøsvatn (littoral morph)	Arctic char	Chordata	Vertebrata	Actinopterygii	Salmoniformes	Salmonidae	Salvelinus alpinus	1		Fresh	6	not reported	10.1	5.4	FW	not reported	°C	not reported	1	4	16	1	24	0	0	11	not reported	not reported	not used in study	not used in study	not used in study	not used in study	not used in study	not used in study	no	mean	not used in study	Last two hours mean as preference
Temperature preference of juvenile Arctic charr originating from different thermal environments	Siikavuopio et al	2014	Temperature	Population differences	Origin: Storvatn	Arctic char	Chordata	Vertebrata	Actinopterygii	Salmoniformes	Salmonidae	Salvelinus alpinus	1		Fresh	6	not reported	10.5	6.4	FW	not reported	°C	not reported	1	4	16	1	24	0	0	11.6	not reported	not reported	not used in study	not used in study	not used in study	not used in study	not used in study	not used in study	no	mean	not used in study	Last two hours mean as preference
Temperature preference of juvenile Arctic charr originating from different thermal environments	Siikavuopio et al	2014	Temperature	Population differences	Origin: Vårfluesjøen	Arctic char	Chordata	Vertebrata	Actinopterygii	Salmoniformes	Salmonidae	Salvelinus alpinus	1		Fresh	6	not reported	10.8	7.4	FW	not reported	°C	not reported	1	4	16	1	24	0	0	11.4	not reported	not reported	not used in study	not used in study	not used in study	not used in study	not used in study	not used in study	no	mean	not used in study	acclimation time not defined as static or dynamic. 1 degree side difference investigated as level of still promting shuttling behavior. Last 5 h mean preference
Behavioural thermoregulation in a temperature-sensitive coral reef fish, the five-lined cardinalfish (Cheilodipterus quinquelineatus)	Nay et al	2015	Temperature	Temperature acclimation	28°C	five-lined cardinalfish	Chordata	Vertebrata	Actinopterygii	Kurtiformes	Apogonidae	Cheilodipterus quinquelineatus	1		Marine	8	not reported	not reported	28	SW	6	°C	34.5	1	not reported	not reported	1.5-2.0	not reported	?	?	29.5	0.707107	2.39697	not used in study	not used in study	not used in study	not used in study	not used in study	not used in study	no	mean	not used in study	acclimation time not defined as static or dynamic. 1 degree side difference investigated as level of still promting shuttling behavior. Last 5 h mean preference
Behavioural thermoregulation in a temperature-sensitive coral reef fish, the five-lined cardinalfish (Cheilodipterus quinquelineatus)	Nay et al	2015	Temperature	Temperature acclimation	32°C	five-lined cardinalfish	Chordata	Vertebrata	Actinopterygii	Kurtiformes	Apogonidae	Cheilodipterus quinquelineatus	1		Marine	10	not reported	not reported	32	SW	6	°C	34.5	1	not reported	not reported	1.5-2.0	not reported	?	?	29.5	0.790569	2.6799	not used in study	not used in study	not used in study	not used in study	not used in study	not used in study	no	mean	not used in study	acclimation time not defined as static or dynamic. 1 degree side difference investigated as level of still promting shuttling behavior. Last 5 h mean preference
Adapt, move or die – how will tropical coral reef fishes cope with ocean warming?	Habary et al	2016	Temperature	Temperature acclimation	23°C	green chromis	Chordata	Vertebrata	Actinopterygii	Perciformes	Pomacentridae	Chromis viridis	1		Marine	8	4.63	not reported	23	SW	6	°C	35	1.5-2	5	45	6	24	19	1.5	26.1	2.71529	10.4034	not used in study	not used in study	not used in study	not used in study	not used in study	not used in study	no	mean	not used in study	acclimation time not defined as static or dynamic. 1 degree side difference investigated as level of still promting shuttling behavior. Last 5 h mean preference
Adapt, move or die – how will tropical coral reef fishes cope with ocean warming?	Habary et al	2016	Temperature	Temperature acclimation	25°C	green chromis	Chordata	Vertebrata	Actinopterygii	Perciformes	Pomacentridae	Chromis viridis	1		Marine	8	4.63	not reported	25	SW	6	°C	35	1.5-2	5	45	6	24	19	1.5	28.9	not reported	not reported	not used in study	not used in study	not used in study	not used in study	not used in study	not used in study	no	mean	not used in study	acclimation time not defined as static or dynamic. 1 degree side difference investigated as level of still promting shuttling behavior. Last 5 h mean preference
Adapt, move or die – how will tropical coral reef fishes cope with ocean warming?	Habary et al	2016	Temperature	Temperature acclimation	27°C	green chromis	Chordata	Vertebrata	Actinopterygii	Perciformes	Pomacentridae	Chromis viridis	1		Marine	8	4.63	not reported	27	SW	6	°C	35	1.5-2	5	45	6	24	19	1.5	28.9	not reported	not reported	not used in study	not used in study	not used in study	not used in study	not used in study	not used in study	no	mean	not used in study	acclimation time not defined as static or dynamic. 1 degree side difference investigated as level of still promting shuttling behavior. Last 5 h mean preference
Adapt, move or die – how will tropical coral reef fishes cope with ocean warming?	Habary et al	2016	Temperature	Temperature acclimation	29°C	green chromis	Chordata	Vertebrata	Actinopterygii	Perciformes	Pomacentridae	Chromis viridis	1		Marine	8	4.63	not reported	29	SW	6	°C	35	1.5-2	5	45	6	24	19	1.5	28.9	not reported	not reported	not used in study	not used in study	not used in study	not used in study	not used in study	not used in study	no	mean	not used in study	acclimation time not defined as static or dynamic. 1 degree side difference investigated as level of still promting shuttling behavior. Last 5 h mean preference
Adapt, move or die – how will tropical coral reef fishes cope with ocean warming?	Habary et al	2016	Temperature	Temperature acclimation	31°C	green chromis	Chordata	Vertebrata	Actinopterygii	Perciformes	Pomacentridae	Chromis viridis	1		Marine	8	4.63	not reported	31	SW	6	°C	35	1.5-2	5	45	6	24	19	1.5	28.9	not reported	not reported	not used in study	not used in study	not used in study	not used in study	not used in study	not used in study	no	mean	not used in study	acclimation time not defined as static or dynamic. 1 degree side difference investigated as level of still promting shuttling behavior. Last 5 h mean preference
Adapt, move or die – how will tropical coral reef fishes cope with ocean warming?	Habary et al	2016	Temperature	Temperature acclimation	33°C	green chromis	Chordata	Vertebrata	Actinopterygii	Perciformes	Pomacentridae	Chromis viridis	1		Marine	8	4.63	not reported	33	SW	6	°C	35	1.5-2	5	45	6	24	19	1.5	30.4	1.04652	3.44249	not used in study	not used in study	not used in study	not used in study	not used in study	not used in study	no	mean	not used in study	acclimation time not defined as static or dynamic. 1 degree side difference investigated as level of still promting shuttling behavior. Last 5 h mean preference
Hot or not? Comparative behavioral thermoregulation, critical temperature regimes, and thermal tolerances of the invasive lionfish Pterois sp. versus native western North Atlantic reef fishes	Barker et al	2018	Temperature	Temperature acclimation	20°C	Lionfish	Chordata	Vertebrata	Actinopterygii	Scorpaeniformes	Scorpaenidae	Pterois	1		Marine	6	not reported	<17	20	SW	2-4	°C	not reported	3	10.7	36.7	15-20	24	0	12	24.8	2.8	11.2903	20.7	2.5	12.0773	28.5	2.7	9.47368	no	mean	mean turnaround temperatures	difference between sysem heating capacity and allowed system max. First two hours mean preference
Hot or not? Comparative behavioral thermoregulation, critical temperature regimes, and thermal tolerances of the invasive lionfish Pterois sp. versus native western North Atlantic reef fishes	Barker et al	2018	Temperature	Temperature acclimation	25°C	Lionfish	Chordata	Vertebrata	Actinopterygii	Scorpaeniformes	Scorpaenidae	Pterois	1		Marine	7	not reported	<17	25	SW	2-4	°C	not reported	3	10.7	36.7	15-20	24	0	12	28.4	4.8	16.9014	22	3.6	16.3636	30.9	1.8	5.82524	no	mean	mean turnaround temperatures	difference between sysem heating capacity and allowed system max. First two hours mean preference
Hot or not? Comparative behavioral thermoregulation, critical temperature regimes, and thermal tolerances of the invasive lionfish Pterois sp. versus native western North Atlantic reef fishes	Barker et al	2018	Temperature	Temperature acclimation	32°C	Lionfish	Chordata	Vertebrata	Actinopterygii	Scorpaeniformes	Scorpaenidae	Pterois	1		Marine	7	not reported	<17	32	SW	2-4	°C	not reported	3	10.7	36.7	15-20	24	0	12	27.3	3.4	12.4542	24.4	2.1	8.60656	31	2	6.45161	no	mean	mean turnaround temperatures	difference between sysem heating capacity and allowed system max. First two hours mean preference
The Preference for Social Affiliation Renders Fish Willing to Accept Lower O2 Levels	Borowiec et al	2018	Oxygen	sociality	alone	Daffodil cichlid	Chordata	Vertebrata	Actinopterygii	Cichliformes	Cichlidae	Neolamprologus pulcher	1		Fresh	13	10.02	not reported	26	FW	rearing temperature	kPa	not reported	6.15	not reported	not reported	not reported	not reported	0	0.166667	17.18	2.55	14.8428	15.62	3.09	19.7823	not used in study	not used in study	not used in study	not relevant	average	range	Preference defined as "average", which can mean mean, median, or mode. CO2 increase a problem in this setup, since tanks are not degassed. PO2 values are kPA. Diameter is not given, and stated circumference does not make sense when calcualted into diameter
The Preference for Social Affiliation Renders Fish Willing to Accept Lower O2 Levels	Borowiec et al	2018	Oxygen	sociality	with conspecific	Daffodil cichlid	Chordata	Vertebrata	Actinopterygii	Cichliformes	Cichlidae	Neolamprologus pulcher	1		Fresh	13	7.58	not reported	26	FW	rearing temperature	kPa	not reported	6.15	not reported	not reported	not reported	not reported	0	0.166667	15.62	3.09	19.7823	12.35	3.15	25.5061	not used in study	not used in study	not used in study	not relevant	average	range	Preference defined as "average", which can mean mean, median, or mode. CO2 increase a problem in this setup, since tanks are not degassed. PO2 values are kPA. Diameter is not given, and stated circumference does not make sense when calcualted into diameter
Behavioural salinity preference of juvenile yellow perch Perca flavescens	Christensen and Grosell	2018	Salinity	Salinity acclimation	FW	Yellow perch	Chordata	Vertebrata	Actinopterygii	Perciformes	Percidae	Perca flavescens	1		Fresh	7	9	8.8	22	FW	6	"PSU"/unitless salinity	50	3	0	15	given as water flow rate	21-24	1	3	9.7	1.6	16.4948	not used in study	not used in study	not used in study	not used in study	not used in study	not used in study	not relevant	median	not used in study	excluding 3 hours initial data (acclimation phase when static) affected results! Temperature control details given. Sites switched between experiments
Behavioural salinity preference of juvenile yellow perch Perca flavescens	Christensen and Grosell	2018	Salinity	Salinity acclimation	BW	Yellow perch	Chordata	Vertebrata	Actinopterygii	Perciformes	Percidae	Perca flavescens	1		Fresh	6	9	8.8	22	10	6	"PSU"/unitless salinity	50	3	0	15	given as water flow rate	21-24	1	3	11.1	1.6	14.4144	not used in study	not used in study	not used in study	not used in study	not used in study	not used in study	not relevant	median	not used in study	excluding 3 hours initial data (acclimation phase when static) affected results! Temperature control details given. Sites switched between experiments
Individual variation in the compromise between social group membership and exposure to preferred temperatures	Cooper et al	2018	Temperature	sociality	Social interaction	three-spine stickleback	Chordata	Vertebrata	Actinopterygii	Gasterosteiformes	Gasterosteidae	Gasterosteus aculeatus	1		Euryhaline	49	0.807	3.87	12	FW	6-7 months	°C	30	3	4	24	2	24	0	16	15.32	2.17	14.1645	not used in study	not used in study	not used in study	not used in study	not used in study	not used in study	no	mode	not used in study	Smaller individuals preffered higher temperature! Mode robust to short periods
Using the shuttlebox experimental design to determine temperature preference Westslope Cutthroat Trout (Oncorhynchus clarkii lewisi) for juvenile	MacNaughton et al	2018	Temperature	Trial lenght		Westslope Cutthroat Trout	Chordata	Vertebrata	Actinopterygii	Salmoniformes	Salmonidae	Oncorhynchus clarkii lewisi	1		Fresh	15	7.09	9.41	12	FW	rearing temperature	°C	50	2	6	26	4	48	0-24	0	21.9	3.5	15.9817	11.9	not reported	not reported	26	not reported	not reported	no	median	range	Duration but not acclimation time/learning phase affected Tpref. However, nigth tracking may be fautly, largely affecting the results. Smooting out differences
Behavioural changes during the parr–smolt transformation in coho salmon Oncorhynchus kisutch : is it better to be cool?	Elsener and Shrimpton	2019	Temperature	Population differences	Short migrating population parr	coho salmon	Chordata	Vertebrata	Actinopterygii	Salmoniformes	Salmonidae	Oncorhynchus kisutch	1		Fresh	20	16.5933	11.3	10	FW	not reported	°C	20	1	4	25	12	23	14.5	2.5	16.7	1.29692	7.76598	not used in study	not used in study	not used in study	not used in study	not used in study	not used in study	no	median	not used in study
Behavioural changes during the parr–smolt transformation in coho salmon Oncorhynchus kisutch : is it better to be cool?	Elsener and Shrimpton	2019	Temperature	Population differences	long migrating population parr	coho salmon	Chordata	Vertebrata	Actinopterygii	Salmoniformes	Salmonidae	Oncorhynchus kisutch	1		Fresh	21	12.3843	10.2	10	FW	not reported	°C	20	1	4	25	12	23	14.5	2.5	16.2	1.32895	8.20338	not used in study	not used in study	not used in study	not used in study	not used in study	not used in study	no	median	not used in study
Behavioural changes during the parr–smolt transformation in coho salmon Oncorhynchus kisutch : is it better to be cool?	Elsener and Shrimpton	2019	Temperature	Population differences	Short migrating population smolt	coho salmon	Chordata	Vertebrata	Actinopterygii	Salmoniformes	Salmonidae	Oncorhynchus kisutch	1		Fresh	17	17.439	11.75	10	FW	not reported	°C	20	1	4	25	12	23	14.5	2.5	15.67	1.64924	10.5248	not used in study	not used in study	not used in study	not used in study	not used in study	not used in study	no	median	not used in study
Behavioural changes during the parr–smolt transformation in coho salmon Oncorhynchus kisutch : is it better to be cool?	Elsener and Shrimpton	2019	Temperature	Population differences	long migrating population smolt	coho salmon	Chordata	Vertebrata	Actinopterygii	Salmoniformes	Salmonidae	Oncorhynchus kisutch	1		Fresh	21	15.8719	11.3	10	FW	not reported	°C	20	1	4	25	12	23	14.5	2.5	15.25	1.83303	12.0199	not used in study	not used in study	not used in study	not used in study	not used in study	not used in study	no	median	not used in study
Hypoxia but not shy-bold phenotype mediates thermal preferences in a threatened freshwater fish, Notropis percobromus	Enders et al	2019	Temperature	Hypoxia	normoxia (>95% DO)	Carmine shiner	Chordata	Vertebrata	Actinopterygii	Cypriniformes	Cyprinidae	Notropis percobromus	1		Fresh	18	1.5	6.4	20	FW	4	°C	50	2	not reported	not reported	4	26	5	16	26	not reported	not reported	18.5	not reported	not reported	29	not reported	not reported	no	mean	range	Fish that are not moving are excluded
Hypoxia but not shy-bold phenotype mediates thermal preferences in a threatened freshwater fish, Notropis percobromus	Enders et al	2019	Temperature	Hypoxia	20% DO	Carmine shiner	Chordata	Vertebrata	Actinopterygii	Cypriniformes	Cyprinidae	Notropis percobromus	1		Fresh	23	1.5	6.4	20	FW	4	°C	50	2	not reported	not reported	4	26	5	16	23.2	not reported	not reported	18.5	not reported	not reported	26.5	not reported	not reported	no	mean	range	Fish that are not moving are excluded. Isnt hypercabnia a problem in this trial, as hypoxia is induced by degassing with N2?
Temperature preference does not evolve in sticklebacks despite multigenerational exposure to elevated temperatures	Pilakouta et al	2019	Temperature	Population differences	Grettislaug population	threespine stickleback	Chordata	Vertebrata	Actinopterygii	Gasterosteiformes	Gasterosteidae	Gasterosteus aculeatus	1		Euryhaline	10	1.82	not reported	15	FW	4	°C	40	2	not reported	not reported	2	23	6	15	13.2	not reported	not reported	not used in study	not used in study	not used in study	not used in study	not used in study	not used in study	yes	mean	not used in study	Only heating and cooling bath temperatures given, not system capacity
Temperature preference does not evolve in sticklebacks despite multigenerational exposure to elevated temperatures	Pilakouta et al	2019	Temperature	Population differences	Garðsvatn population	threespine stickleback	Chordata	Vertebrata	Actinopterygii	Gasterosteiformes	Gasterosteidae	Gasterosteus aculeatus	1		Euryhaline	10	1.82	not reported	15	FW	4	°C	40	2	not reported	not reported	2	23	6	15	13.3	not reported	not reported	not used in study	not used in study	not used in study	not used in study	not used in study	not used in study	yes	mean	not used in study	Only heating and cooling bath temperatures given, not system capacity
Temperature preference does not evolve in sticklebacks despite multigenerational exposure to elevated temperatures	Pilakouta et al	2019	Temperature	Population differences	Áshildarholtsvatn population warm	threespine stickleback	Chordata	Vertebrata	Actinopterygii	Gasterosteiformes	Gasterosteidae	Gasterosteus aculeatus	1		Euryhaline	10	1.82	not reported	15	FW	4	°C	40	2	not reported	not reported	2	23	6	15	13.5	not reported	not reported	not used in study	not used in study	not used in study	not used in study	not used in study	not used in study	yes	mean	not used in study	Only heating and cooling bath temperatures given, not system capacity
Temperature preference does not evolve in sticklebacks despite multigenerational exposure to elevated temperatures	Pilakouta et al	2019	Temperature	Population differences	Áshildarholtsvatn population cold	threespine stickleback	Chordata	Vertebrata	Actinopterygii	Gasterosteiformes	Gasterosteidae	Gasterosteus aculeatus	1		Euryhaline	10	1.82	not reported	15	FW	4	°C	40	2	not reported	not reported	2	23	6	15	13.1	not reported	not reported	not used in study	not used in study	not used in study	not used in study	not used in study	not used in study	yes	mean	not used in study	Only heating and cooling bath temperatures given, not system capacity
Temperature preference does not evolve in sticklebacks despite multigenerational exposure to elevated temperatures	Pilakouta et al	2019	Temperature	Population differences	Mývatn population warm	threespine stickleback	Chordata	Vertebrata	Actinopterygii	Gasterosteiformes	Gasterosteidae	Gasterosteus aculeatus	1		Euryhaline	10	1.82	not reported	15	FW	4	°C	40	2	not reported	not reported	2	23	6	15	13.2	not reported	not reported	not used in study	not used in study	not used in study	not used in study	not used in study	not used in study	yes	mean	not used in study	Only heating and cooling bath temperatures given, not system capacity
Temperature preference does not evolve in sticklebacks despite multigenerational exposure to elevated temperatures	Pilakouta et al	2019	Temperature	Population differences	Mývatn population cold	threespine stickleback	Chordata	Vertebrata	Actinopterygii	Gasterosteiformes	Gasterosteidae	Gasterosteus aculeatus	1		Euryhaline	10	1.82	not reported	15	FW	4	°C	40	2	not reported	not reported	2	23	6	15	12.9	not reported	not reported	not used in study	not used in study	not used in study	not used in study	not used in study	not used in study	yes	mean	not used in study	Only heating and cooling bath temperatures given, not system capacity
The combined effect of body size and temperature on oxygen consumption rates and the size-dependency of preferred temperature in European perch Perca fluviatilis	Christensen et al	2020	Temperature	Size and Temperature acclimation	20°C	European perch	Chordata	Vertebrata	Actinopterygii	Perciformes	Percidae	Perca fluviatilis	1		Fresh	22	19.9	not reported	20	FW	3	°C	30	2	not reported	not reported	not reported	23	0	0	26.4	1.13	4.2803	not used in study	not used in study	not used in study	not used in study	not used in study	not used in study	no	mean	not used in study	preference given for average size
The combined effect of body size and temperature on oxygen consumption rates and the size-dependency of preferred temperature in European perch Perca fluviatilis	Christensen et al	2020	Temperature	Size and Temperature acclimation	28°C	European perch	Chordata	Vertebrata	Actinopterygii	Perciformes	Percidae	Perca fluviatilis	1		Fresh	15	37.1	not reported	28	FW	3	°C	30	2	not reported	not reported	not reported	23	0	0	25.2	1.36	5.39683	not used in study	not used in study	not used in study	not used in study	not used in study	not used in study	no	mean	not used in study	preference given for average size
Temperature preference of juvenile lumpfish (Cyclopterus lumpus) originating from the southern and northern parts of Norway	Mortensen et al	2020	Temperature	Population differences	Southern population	Lumpfish	Chordata	Vertebrata	Actinopterygii	Scorpaeniformes	Cyclopteridae	Cyclopterus lumpus	1		Marine	11	222	not reported	6.5-10	SW	rearing temperature	°C	not reported	1	5	16	1	48	18	0	6.92	1.2	17.341	not used in study	not used in study	not used in study	not used in study	not used in study	not used in study	no	median	not used in study	replenishing water to counteract evaporation. Measured O2 in tanks, was above 90%
Temperature preference of juvenile lumpfish (Cyclopterus lumpus) originating from the southern and northern parts of Norway	Mortensen et al	2020	Temperature	Population differences	Northern population	Lumpfish	Chordata	Vertebrata	Actinopterygii	Scorpaeniformes	Cyclopteridae	Cyclopterus lumpus	1		Marine	11	280	not reported	6.5-10	SW	rearing temperature	°C	not reported	1	5	16	1	48	18	0	6.2	1.8	29.0323	not used in study	not used in study	not used in study	not used in study	not used in study	not used in study	no	median	not used in study	replenishing water to counteract evaporation. Measured O2 in tanks, was above 90%
Evaluating tank acclimation and trial length for shuttle box 1 temperature preference assays	Harman et al	2020	Temperature	System acclimation length and trial length	12:12	Lake whitefish	Chordata	Vertebrata	Actinopterygii	Salmoniformes	Salmonidae	Coregonus clupeaformis	1		Fresh	10	not reported	not reported	15	FW	24	°C	not reported	2	7	23	4	24	0	12	16.1	1.07	6.64596	not used in study	not used in study	not used in study	not used in study	not used in study	not used in study	no	median	not used in study	problem: shuttle soft also includes static time as preference calculation, so needs to be excluded
Evaluating tank acclimation and trial length for shuttle box 1 temperature preference assays	Harman et al	2020	Temperature	System acclimation length and trial length	0:12	Lake whitefish	Chordata	Vertebrata	Actinopterygii	Salmoniformes	Salmonidae	Coregonus clupeaformis	1		Fresh	9	not reported	not reported	15	FW	24	°C	not reported	2	7	23	4	12	0	0	16.03	1.56	9.73175	not used in study	not used in study	not used in study	not used in study	not used in study	not used in study	no	median	not used in study	problem: shuttle soft also includes static time as preference calculation, so needs to be excluded
Evaluating tank acclimation and trial length for shuttle box 1 temperature preference assays	Harman et al	2020	Temperature	System acclimation length and trial length	2:2	Lake whitefish	Chordata	Vertebrata	Actinopterygii	Salmoniformes	Salmonidae	Coregonus clupeaformis	1		Fresh	9	not reported	not reported	15	FW	24	°C	not reported	2	7	23	4	4	0	2	16.12	1.59	9.86352	not used in study	not used in study	not used in study	not used in study	not used in study	not used in study	no	median	not used in study	problem: shuttle soft also includes static time as preference calculation, so needs to be excluded
Habitat complexity influences selection of thermal environment in a common coral reef fish	Nay et al a	2020	Temperature	Structural environment tradeoff	control	Black-axil chromis	Chordata	Vertebrata	Actinopterygii	Perciformes	Pomacentridae	Chromis atripectoralis	1		Marine	15	11.3	5.9	26	SW	2	°C	35	1.5	not reported	not reported	6	23.5	17	1.5	28.1	3.48569	12.4046	22.9	3.09839	13.5301	31.9	2.32379	7.28461	No	Mode	range
Habitat complexity influences selection of thermal environment in a common coral reef fish	Nay et al a	2020	Temperature	Structural environment tradeoff	coral in low temp	Black-axil chromis	Chordata	Vertebrata	Actinopterygii	Perciformes	Pomacentridae	Chromis atripectoralis	1		Marine	15	11.3	5.9	26	SW	2	°C	35	1.5	not reported	not reported	6	23.5	17	1.5	18.9	2.71109	14.3444	18.6	2.71109	14.5757	not reported	not reported	not reported	No	Mode	range
Habitat complexity influences selection of thermal environment in a common coral reef fish	Nay et al a	2020	Temperature	Structural environment tradeoff	coral in high temp	Black-axil chromis	Chordata	Vertebrata	Actinopterygii	Perciformes	Pomacentridae	Chromis atripectoralis	1		Marine	15	11.3	5.9	26	SW	2	°C	35	1.5	not reported	not reported	6	23.5	17	1.5	28.3	3.87298	13.6855	not reported	not reported	not reported	31.9	1.54919	4.85641	No	Mode	range
Hydrogen sulfide exposure reduces thermal set point in zebrafish	Skandalis et al	2020	Temperature	Hydrogen sulfide	0% H2S	zebrafish	Chordata	Vertebrata	Actinopterygii	Cypriniformes	Cyprinidae	Danio rerio	1		Fresh	20	not reported	not reported	27	FW	3.5	°C	10.7	3	15	35	30	7	0	1	not given	not given	not given	not given	not given	not given	not given	not given	not given	No	not given	not given	fish showed more robust thermoregulatory behavior with temp difference between chambers. Body temperature calculated as average, but this can mean both mean and median. Avoidance temperature given as escape temperatures, but not specified whether this is range or turnaround average
Hydrogen sulfide exposure reduces thermal set point in zebrafish	Skandalis et al	2020	Temperature	Hydrogen sulfide	0.02% H2S	zebrafish	Chordata	Vertebrata	Actinopterygii	Cypriniformes	Cyprinidae	Danio rerio	1		Fresh	17	not reported	not reported	27	FW	3.5	°C	10.7	3	15	35	30	7	0	1	not given	not given	not given	not given	not given	not given	not given	not given	not given	No	not given	not given	fish showed more robust thermoregulatory behavior with temp difference between chambers. Body temperature calculated as average, but this can mean both mean and median. Avoidance temperature given as escape temperatures, but not specified whether this is range or turnaround average
Regulate or tolerate: Thermal strategy of a coral reef flat resident, the epaulette shark, Hemiscyllium ocellatum	Nay et al b	2020	Temperature			Epaulette shark	Chordata	Vertebrata	Chondrichthyes	Orectolobiformes	Hemiscyllidae	Hemiscyllium ocellatum	1		Marine	13	431.8	57.7	27	SW	not reported	°C	120	2	not reported	not reported	6	24	19	0	20.7	5.40833	26.1272	17.7	2.16333	12.2222	27.9	2.88444	10.3385	no	mode	range
Effects of temperature on physiological performance and behavioral thermoregulation in an invasive fish, the round goby	Christensen et al	2021	Temperature			Round goby	Chordata	Vertebrata	Actinopterygii	Gobiiformes	Gobiidae	Neogobius melanostomus	1		Fresh	12	53	not reported	10	10	3	°C	40	2	not reported	not reported	18	23	2.8	2	21.2	2.42487	11.4381	17.8	3.11769	17.5151	24.3	2.42487	9.97889	no	median/two segmental linear regression	25 and 75 percentiles
Effects of temperature on physiological performance and behavioral thermoregulation in an invasive fish, the round goby	Christensen et al	2021	Temperature			Round goby	Chordata	Vertebrata	Actinopterygii	Gobiiformes	Gobiidae	Neogobius melanostomus	1		Fresh	13	53	not reported	20	10	3	°C	40	2	not reported	not reported	18	23	1	2	21.2	2.52389	11.9051	17.8	3.245	18.2303	24.3	2.52389	10.3864	no	median/two segmental linear regression

## Sheet: Static setups
Publication titel	Publication authors	Year	Environmental variable	Additional experimental factor	Treatment group	Species common name	Phylum	Subphylum	Class	Order	Family	Species latin name	Fish	Invertebrate	Fresh/marine/euryhaline species?	Sample size	Body mass (g)	Body lenght (cm)	Acclimation temperature (°C)	Acclimation salinity	Acclimation period (wk)	Short description of methodology	Short describtion of approach	Experimental unit	choice chamber diameter/width (cm)	Environmental variable difference between choice chambers	Range of environmental parameter	Dynamically or stepwise environmental change?	Environmental variable change rate (h-1)	Length of trial (h)	Initial system acclimation period (h)	Preference	SD	CV%	Lower avoidance	SD	CV%	Upper avoidance	SD	CV%	Accounting for body core temperature?	Preference calculation method	Avoidance calculation method	Notes
Behavioral thermoregulation in two species of antarctic fish	Crawshaw and Hammel	1971	Temperature			black rockcod	Chordata	Vertebrata	Actinopterygii	Perciformes	Nototheniidae	Notothenia coriiceps	1		Marine	not reported	not reported	not reported	1.5-3.0	SW	not reported	set difference between sides	introduction to adverse side and escape/shuttle	°C	56	0-4.5	1.5-7.5	stepwise	not reported	several days	not reported	not used in study	not used in study	not used in study	not used in study	not used in study	not used in study	not used in study	not used in study	not used in study	yes	not used in study	not used in study	reports only results from animals whose behavior appeared normal and remained in excellent condition throughout. experiments were begun after initial exploratory behavior was over
Behavioral thermoregulation in two species of antarctic fish	Crawshaw and Hammel	1971	Temperature			blackfin icefish	Chordata	Vertebrata	Actinopterygii	Perciformes	Channichthyidae	Chaenocephalus aceratus	1		Marine	not reported	not reported	not reported	1.5-3.0	SW	not reported	set difference between sides	introduction to adverse side and escape/shuttle	°C	56	0-4.5	1.5-7.5	stepwise	not reported	several days	not reported	not used in study	not used in study	not used in study	not used in study	not used in study	not used in study	not used in study	not used in study	not used in study	yes	not used in study	not used in study	reports only results from animals whose behavior appeared normal and remained in excellent condition throughout. experiments were begun after initial exploratory behavior was over
A technique for measuring thermoregulatory behavior in the fish	Frank	1971	Temperature		yoked	Rainbow trout	Chordata	Vertebrata	Actinopterygii	Salmoniformes	Salmonidae	Oncorhynchus mykiss	1		Fresh	6	not reported	not reported	not reported	not reported	not reported	set difference between sides	introduction to adverse side and escape/shuttle	°C	15	2	27-29	stepwise	not used in study	120	24	not used in study	not used in study	not used in study	not used in study	not used in study	not used in study	not used in study	not used in study	not used in study	not reported	not used in study	not used in study	each experimental trial lasted 20 min, one per day
A technique for measuring thermoregulatory behavior in the fish	Frank	1971	Temperature		control	Rainbow trout	Chordata	Vertebrata	Actinopterygii	Salmoniformes	Salmonidae	Oncorhynchus mykiss	1		Fresh	6	not reported	not reported	not reported	not reported	not reported	set difference between sides	introduction to adverse side and escape/shuttle	°C	15	2	27-29	stepwise	not used in study	120	24	not used in study	not used in study	not used in study	not used in study	not used in study	not used in study	not used in study	not used in study	not used in study	not reported	not used in study	not used in study	each experimental trial lasted 20 min, one per day
Thermal preference of Arctic charr, Salvelinus alpinus, and brown trout, Salmo trutta – implications for their niche segregation	Larsson et al	2005	Temperature			Arctic char	Chordata	Vertebrata	Actinopterygii	Salmoniformes	Salmonidae	Salvelinus alpinus	1		Fresh	8	371.5	not reported	10	FW	6	Progressive change in difference between compartments - occupancy version	increasing	°C	not reported	1	7-15	stepwise	0.0208333	384	48	10.8	not reported	not reported	not used in study	not used in study	not used in study	not used in study	not used in study	not used in study	no	50:50 occupation point temperature	not used in study	size dependent temperature preference
Thermal preference of Arctic charr, Salvelinus alpinus, and brown trout, Salmo trutta – implications for their niche segregation	Larsson et al	2005	Temperature			Arctic char	Chordata	Vertebrata	Actinopterygii	Salmoniformes	Salmonidae	Salvelinus alpinus	1		Fresh	12	27.25	not reported	10	FW	6	Progressive change in difference between compartments - occupancy version	increasing and decreasing	°C	not reported	1	8-16	stepwise	0.0208333	384	48	11.8	not reported	not reported	not used in study	not used in study	not used in study	not used in study	not used in study	not used in study	no	50:50 occupation point temperature	not used in study	size dependent temperature preference
Thermal preference of Arctic charr, Salvelinus alpinus, and brown trout, Salmo trutta – implications for their niche segregation	Larsson et al	2005	Temperature			Brown trout	Chordata	Vertebrata	Actinopterygii	Salmoniformes	Salmonidae	Salmo trutta	1		Fresh	11	25.6	not reported	10	FW	6	Progressive change in difference between compartments - occupancy version	increasing and decreasing	°C	not reported	1	8-20	stepwise	0.0208333	576	48	16	not reported	not reported	not used in study	not used in study	not used in study	not used in study	not used in study	not used in study		50:50 occupation point temperature	not used in study
Anaemia adjusts the aerobic physiology of snapper (Pagrus auratus) and hypoxia avoidance behaviour during oxygen choice presentations modulates	Cook et al	2011	Oxygen	Anaemia	anaemic	snapper	Chordata	Vertebrata	Actinopterygii	Perciformes	Sparidae	Pagrus auratus	1		Marine	13	not reported	20	18	SW	6	Progressive change in difference between compartments - occupancy version	occupance time	kPa	60	0-17	21-4	progressive	12	19	17	not used in study	not used in study	not used in study	6.6	not reported	not reported	not relevant	not relevant	not relevant	not relevant	not used in study	30 s avoidance	1 hour prior to experiment, the experiment was continued only if fish showed a strong (>80%) side preference. Hypoxia induced to preferred side to improve signal
Anaemia adjusts the aerobic physiology of snapper (Pagrus auratus) and hypoxia avoidance behaviour during oxygen choice presentations modulates	Cook et al	2011	Oxygen	Anaemia	sham/control	snapper	Chordata	Vertebrata	Actinopterygii	Perciformes	Sparidae	Pagrus auratus	1		Marine	19	not reported	20	18	SW	6	Progressive change in difference between compartments - occupancy version	occupance time	kPa	60	0-17	21-4	progressive	12	19	17	not used in study	not used in study	not used in study	2.9	not reported	not reported	not relevant	not relevant	not relevant	not relevant	not used in study	30 s avoidance	1 hour prior to experiment, the experiment was continued only if fish showed a strong (>80%) side preference. Hypoxia induced to preferred side to improve signal
The low O2 avoidance strategy of the Cape silverside Atherina breviceps (Teleostei)	Herbert et al	2012	Oxygen			Cape silverside	Chordata	Vertebrata	Actinopterygii	Atheriniformes	Atherinidae	Atherina breviceps	1		Marine	10	0.47	4.2	19	SW	0.285714	Progressive change in difference between compartments - occupancy version	occupance time	%DO	34	0-85	100-15	progressive	144	16	14	not used in study	not used in study	not used in study	23	0.347851	1.51239	not relevant	not relevant	not relevant	not relevant	not used in study	5-10 min avoidance	Only the fish’s preferred side was deoxygenated
Responses of native and invasive fishes to carbon dioxide: potential for a nonphysical barrier to fish dispersal	Kates et al	2012	CO2			largemouth bass	Chordata	Vertebrata	Actinopterygii	Perciformes	Centrarchidae	Micropterus salmoides	1		Fresh	8	not reported	21.3	18	FW	0.571429	Progressive change in difference between compartments - escape version	Occupied site becomes adverse and escape/shuttle	mg CO2 L-1	150	0-150	10-160	progressive	not reported	3	2	not used in study	not used in study	not used in study	not used in study	not used in study	not used in study	110	not reported	not reported	not relevant	not used in study	escape environmental level
Responses of native and invasive fishes to carbon dioxide: potential for a nonphysical barrier to fish dispersal	Kates et al	2012	CO2			bluegill	Chordata	Vertebrata	Actinopterygii	Perciformes	Centrarchidae	Lepomis macrochirus	1		Fresh	8	not reported	13.2	18	FW	0.571429	Progressive change in difference between compartments - escape version	Occupied site becomes adverse and escape/shuttle	mg CO2 L-1	150	0-150	10-160	progressive	not reported	3	2	not used in study	not used in study	not used in study	not used in study	not used in study	not used in study	115	not reported	not reported	not relevant	not used in study	escape environmental level
Responses of native and invasive fishes to carbon dioxide: potential for a nonphysical barrier to fish dispersal	Kates et al	2012	CO2			silver carp	Chordata	Vertebrata	Actinopterygii	Cypriniformes	Cyprinidae	Hypophthalmichthys molitrix	1		Fresh	8	not reported	46	18	FW	0.571429	Progressive change in difference between compartments - escape version	Occupied site becomes adverse and escape/shuttle	mg CO2 L-1	150	0-165	10-175	progressive	not reported	3	2	not used in study	not used in study	not used in study	not used in study	not used in study	not used in study	145	not reported	not reported	not relevant	not used in study	escape environmental level
Aerobic scope does not predict the performance of a tropical eurythermal fish at elevated temperatures	Norin et al	2014	Temperature			Barramundi	Chordata	Vertebrata	Actinopterygii	Perciformes	Latidae	Lates calcarifer	1		Fresh	8	not reported	18.7	29	FW		set difference between sides	shuttling behavior	°C	50	9	29-38	set	not used in study	72	16	31.7	0.176777	0.557655	31	0.106066	0.342148	33.4	0.247487	0.74098	no	median	25th and 75th percentile	assumes that the logger lagtime in measureing is the same lagtime as the deep core temperature of the fish
Physiological preparedness and performance of Atlantic salmon Salmo salar smolts in relation to behavioural salinity preferences and thresholds	Stich et al	2016	Salinity	ontogenetic shift	pre-smolt	Atlantic salmon	Chordata	Vertebrata	Actinopterygii	Salmoniformes	Salmonidae	Salmo salar	1		Fresh	60	not reported	not reported	10	FW	not reported	set difference between sides	shuttling behavior	poportion time spend in SW (fractional)	not reported	29.5	2.3-31.8	set	not used in study	8	0	0.37	0.09	24.3243	not used in study	not used in study	not used in study	not used in study	not used in study	not used in study	not relevant	not used in study	not used in study	temperatures between tanks are + - 1 degree C! binary preference
Physiological preparedness and performance of Atlantic salmon Salmo salar smolts in relation to behavioural salinity preferences and thresholds	Stich et al	2016	Salinity	ontogenetic shift	smolt	Atlantic salmon	Chordata	Vertebrata	Actinopterygii	Salmoniformes	Salmonidae	Salmo salar	1		Fresh	60	not reported	not reported	10	FW	not reported	set difference between sides	shuttling behavior	poportion time spend in SW (fractional)	not reported	29.5	2.3-31.8	set	not used in study	8	0	0.41	0.09	21.9512	not used in study	not used in study	not used in study	not used in study	not used in study	not used in study	not relevant	not used in study	not used in study	temperatures between tanks are + - 1 degree C! binary preference
Physiological preparedness and performance of Atlantic salmon Salmo salar smolts in relation to behavioural salinity preferences and thresholds	Stich et al	2016	Salinity	ontogenetic shift	post-smolt	Atlantic salmon	Chordata	Vertebrata	Actinopterygii	Salmoniformes	Salmonidae	Salmo salar	1		Fresh	60	not reported	not reported	10	FW	not reported	set difference between sides	shuttling behavior	poportion time spend in SW (fractional)	not reported	29.5	2.3-31.8	set	not used in study	8	0	0.44	0.13	29.5455	not used in study	not used in study	not used in study	not used in study	not used in study	not used in study	not relevant	not used in study	not used in study	temperatures between tanks are + - 1 degree C! binary preference
Molecular, behavioral, and performance responses of juvenile largemouth bass acclimated to an elevated carbon dioxide environment	Dennis et al	2016	CO2	CO2 acclimation	prior 13 mg CO2 L-1	largemouth bass	Chordata	Vertebrata	Actinopterygii	Perciformes	Centrarchidae	Micropterus salmoides	1		Fresh	24	not reported	14.1	21	FW	0	Progressive change in difference between compartments - escape version	Occupied site becomes adverse and escape/shuttle	mg CO2 L-1	not reported	180	13-190	progressive	not reported	not reported	2	not used in study	not used in study	not used in study	not used in study	not used in study	not used in study	95	not reported	not reported	not relevant	not used in study	escape environmental level
Molecular, behavioral, and performance responses of juvenile largemouth bass acclimated to an elevated carbon dioxide environment	Dennis et al	2016	CO2	CO2 acclimation	after 13 mg CO2 L-1	largemouth bass	Chordata	Vertebrata	Actinopterygii	Perciformes	Centrarchidae	Micropterus salmoides	1		Fresh	12	not reported	14	21	FW	8	Progressive change in difference between compartments - escape version	Occupied site becomes adverse and escape/shuttle	mg CO2 L-1	not reported	150	13-160	progressive	not reported	not reported	2	not used in study	not used in study	not used in study	not used in study	not used in study	not used in study	90	not reported	not reported	not relevant	not used in study	escape environmental level
Molecular, behavioral, and performance responses of juvenile largemouth bass acclimated to an elevated carbon dioxide environment	Dennis et al	2016	CO2	CO2 acclimation	prior to 31 mg CO2 L-1	largemouth bass	Chordata	Vertebrata	Actinopterygii	Perciformes	Centrarchidae	Micropterus salmoides	1		Fresh	24	not reported	15.3	15.1	FW	0	Progressive change in difference between compartments - escape version	Occupied site becomes adverse and escape/shuttle	mg CO2 L-1	not reported	200	13-210	progressive	not reported	not reported	2	not used in study	not used in study	not used in study	not used in study	not used in study	not used in study	130	not reported	not reported	not relevant	not used in study	escape environmental level
Molecular, behavioral, and performance responses of juvenile largemouth bass acclimated to an elevated carbon dioxide environment	Dennis et al	2016	CO2	CO2 acclimation	after 31 mg CO2 L-1	largemouth bass	Chordata	Vertebrata	Actinopterygii	Perciformes	Centrarchidae	Micropterus salmoides	1		Fresh	12	not reported	15	15.1	FW	8	Progressive change in difference between compartments - escape version	Occupied site becomes adverse and escape/shuttle	mg CO2 L-1	not reported	370	13-380	progressive	not reported	not reported	2	not used in study	not used in study	not used in study	not used in study	not used in study	not used in study	140	not reported	not reported	not relevant	not used in study	escape environmental level
Behavioral Thermoregulation and Trade-Offs in Juvenile Lobster Homarus americanus	Nielsen and McGaw	2016	Temperature	tradeoff with food and shelter	control	American lobster	Arthropoda	Crustacea	Malacostraca	Decapoda	Nephropidae	Homarus americanus		1	Marine	16	not reported	2.1	9	SW	3	set difference between sides	shuttling behavior	poportion time spend 18 degrees (%)	45	12	5-18	set	not used in study	8	1.5	not used in study	not used in study	not used in study	72.9421	not reported	not reported	not used in study	not used in study	not used in study	no	not used in study	not used in study	tracking issues noted, and data excluded
Behavioral Thermoregulation and Trade-Offs in Juvenile Lobster Homarus americanus	Nielsen and McGaw	2016	Temperature	tradeoff with food and shelter	Shelter in warm	American lobster	Arthropoda	Crustacea	Malacostraca	Decapoda	Nephropidae	Homarus americanus		1	Marine	16	not reported	2.1	9	SW	3	set difference between sides	shuttling behavior	poportion time spend 18 degrees (%)	45	9	8-18	set	not used in study	8	1.5	not used in study	not used in study	not used in study	84.6635	not reported	not reported	not used in study	not used in study	not used in study	no	not used in study	not used in study	tracking issues noted, and data excluded
Behavioral Thermoregulation and Trade-Offs in Juvenile Lobster Homarus americanus	Nielsen and McGaw	2016	Temperature	tradeoff with food and shelter	shelter in cold	American lobster	Arthropoda	Crustacea	Malacostraca	Decapoda	Nephropidae	Homarus americanus		1	Marine	16	not reported	2.1	9	SW	3	set difference between sides	shuttling behavior	poportion time spend 18 degrees (%)	45	12	5-18	set	not used in study	8	1.5	not used in study	not used in study	not used in study	19.631	not reported	not reported	not used in study	not used in study	not used in study	no	not used in study	not used in study	tracking issues noted, and data excluded
Behavioral Thermoregulation and Trade-Offs in Juvenile Lobster Homarus americanus	Nielsen and McGaw	2016	Temperature	tradeoff with food and shelter	Food in cold	American lobster	Arthropoda	Crustacea	Malacostraca	Decapoda	Nephropidae	Homarus americanus		1	Marine	16	not reported	2.1	9	SW	3	set difference between sides	shuttling behavior	poportion time spend 18 degrees (%)	45	12	5-18	set	not used in study	8	1.5	not used in study	not used in study	not used in study	6.66667	not reported	not reported	not used in study	not used in study	not used in study	no	not used in study	not used in study	tracking issues noted, and data excluded
Behavioral Thermoregulation and Trade-Offs in Juvenile Lobster Homarus americanus	Nielsen and McGaw	2016	Temperature	tradeoff with food and shelter	food in both	American lobster	Arthropoda	Crustacea	Malacostraca	Decapoda	Nephropidae	Homarus americanus		1	Marine	16	not reported	2.1	9	SW	3	set difference between sides	shuttling behavior	poportion time spend 18 degrees (%)	45	12	5-18	set	not used in study	8	1.5	not used in study	not used in study	not used in study	15.6387	not reported	not reported	not used in study	not used in study	not used in study	no	not used in study	not used in study	tracking issues noted, and data excluded
Behavioral Thermoregulation and Trade-Offs in Juvenile Lobster Homarus americanus	Nielsen and McGaw	2016	Temperature	tradeoff with food and shelter	food in cold, shelter in warm	American lobster	Arthropoda	Crustacea	Malacostraca	Decapoda	Nephropidae	Homarus americanus		1	Marine	16	not reported	2.1	9	SW	3	set difference between sides	shuttling behavior	poportion time spend 18 degrees (%)	45	12	5-18	set	not used in study	8	1.5	not used in study	not used in study	not used in study	87.5833	not reported	not reported	not used in study	not used in study	not used in study	no	not used in study	not used in study	tracking issues noted, and data excluded
Behavioral Thermoregulation and Trade-Offs in Juvenile Lobster Homarus americanus	Nielsen and McGaw	2016	Temperature	tradeoff with food and shelter	food and shelter in cold	American lobster	Arthropoda	Crustacea	Malacostraca	Decapoda	Nephropidae	Homarus americanus		1	Marine	16	not reported	2.1	9	SW	3	set difference between sides	shuttling behavior	poportion time spend 18 degrees (%)	45	12	5-18	set	not used in study	8	1.5	not used in study	not used in study	not used in study	7.64631	not reported	not reported	not used in study	not used in study	not used in study	no	not used in study	not used in study	tracking issues noted, and data excluded
Trade-offs between salinity preference and antipredator behavior in the euryhaline sailfin molly Poecilia latipinna	Tietze and Gerald	2016	Salinity	Salinity acclimation acclimation and predator	FW	Sailfin molly	Chordata	Vertebrata	Actinopterygii	Cyprinodontiformes	Poecilidae	Poecilia latipinna	1		Euryhaline	21	not reported	not reported	27	FW	6	set difference between sides	shuttling behavior	salinity with dominant occurrance	29.7	27	1-28	set	not used in study	0.5	0	FW	not used in study	not used in study	not used in study	not used in study	not used in study	not used in study	not used in study	not used in study	not relevant	Statistical difference	not used in study	binary preference. χ2- statistics
Trade-offs between salinity preference and antipredator behavior in the euryhaline sailfin molly Poecilia latipinna	Tietze and Gerald	2016	Salinity	Salinity acclimation acclimation and predator	SW	Sailfin molly	Chordata	Vertebrata	Actinopterygii	Cyprinodontiformes	Poecilidae	Poecilia latipinna	1		Euryhaline	14	not reported	not reported	27	SW	6	set difference between sides	shuttling behavior	salinity with dominant occurrance	29.7	27	1-28	set	not used in study	0.5	0	FW	not used in study	not used in study	not used in study	not used in study	not used in study	not used in study	not used in study	not used in study	not relevant	Statistical difference	not used in study	binary preference. χ2- statistics
Trade-offs between salinity preference and antipredator behavior in the euryhaline sailfin molly Poecilia latipinna	Tietze and Gerald	2016	Salinity	Salinity acclimation acclimation and predator	FW	Sailfin molly	Chordata	Vertebrata	Actinopterygii	Cyprinodontiformes	Poecilidae	Poecilia latipinna	1		Euryhaline	21	not reported	not reported	27	FW	6	set difference between sides	shuttling behavior	salinity with dominant occurrance	29.7	27	1-28	set	not used in study	0.5	0	FW + predator cue	not used in study	not used in study	not used in study	not used in study	not used in study	not used in study	not used in study	not used in study	not relevant	Statistical difference	not used in study	binary preference. χ2- statistics
Trade-offs between salinity preference and antipredator behavior in the euryhaline sailfin molly Poecilia latipinna	Tietze and Gerald	2016	Salinity	Salinity acclimation acclimation and predator	SW	Sailfin molly	Chordata	Vertebrata	Actinopterygii	Cyprinodontiformes	Poecilidae	Poecilia latipinna	1		Euryhaline	14	not reported	not reported	27	SW	6	set difference between sides	shuttling behavior	salinity with dominant occurrance	29.7	27	1-28	set	not used in study	0.5	0	FW + predator cue	not used in study	not used in study	not used in study	not used in study	not used in study	not used in study	not used in study	not used in study	not relevant	Statistical difference	not used in study	binary preference. χ2- statistics
Using dissolved carbon dioxide to alter the behavior of invasive round goby	Cupp et al	2017	CO2	Temperature acclimation	5°C	round goby	Chordata	Vertebrata	Actinopterygii	Gobiiformes	Gobiidae	Neogobius melanostomus	1		Euryhaline	10	28.5	12.3	5	FW	0.428571	Progressive change in difference between compartments - escape version	Occupied site becomes adverse and escape/shuttle	mg CO2 L-1	150	350	10-360	progressive	not reported	1.5	1	not used in study	not used in study	not used in study	not used in study	not used in study	not used in study	30	not reported	not reported	not relevant	not used in study	escape environmental level	Rock substrate used to prime a preferred side, in which CO2 was added
Using dissolved carbon dioxide to alter the behavior of invasive round goby	Cupp et al	2017	CO2	Temperature acclimation	15°C	round goby	Chordata	Vertebrata	Actinopterygii	Gobiiformes	Gobiidae	Neogobius melanostomus	1		Euryhaline	10	28.5	12.3	15	FW	0.428571	Progressive change in difference between compartments - escape version	Occupied site becomes adverse and escape/shuttle	mg CO2 L-1	150	350	10-360	progressive	not reported	1.5	1	not used in study	not used in study	not used in study	not used in study	not used in study	not used in study	50	not reported	not reported	not relevant	not used in study	escape environmental level	Rock substrate used to prime a preferred side, in which CO2 was added
Using dissolved carbon dioxide to alter the behavior of invasive round goby	Cupp et al	2017	CO2	Temperature acclimation	25°C	round goby	Chordata	Vertebrata	Actinopterygii	Gobiiformes	Gobiidae	Neogobius melanostomus	1		Euryhaline	10	28.5	12.3	25	FW	0.428571	Progressive change in difference between compartments - escape version	Occupied site becomes adverse and escape/shuttle	mg CO2 L-1	150	350	10-360	progressive	not reported	1.5	1	not used in study	not used in study	not used in study	not used in study	not used in study	not used in study	90	not reported	not reported	not relevant	not used in study	escape environmental level	Rock substrate used to prime a preferred side, in which CO2 was added
Individual variation in the compromise between social group membership and Individual variation in the compromise between social group membership and exposure to preferred temperatures	cooper et al	2018	Temperature	sociality	control	three-spine stickleback	Chordata	Vertebrata	Actinopterygii	Gasterosteiformes	Gasterosteidae	Gasterosteus aculeatus	1		Euryhaline	50	0.807	3.87	12	FW	6-7 months	set difference between sides	occupance time	proportion time spend in sides	30	3	12.5-15.5	set	not used in study	1.5	0	no preference	not used in study	not used in study	not used in study	not used in study	not used in study	not used in study	not used in study	not used in study	no	<50<	not used in study	binary preference
Individual variation in the compromise between social group membership and Individual variation in the compromise between social group membership and exposure to preferred temperatures	cooper et al	2018	Temperature	sociality	shoal in warm	three-spine stickleback	Chordata	Vertebrata	Actinopterygii	Gasterosteiformes	Gasterosteidae	Gasterosteus aculeatus	1		Euryhaline	50	0.807	3.87	12	FW	6-7 months	set difference between sides	occupance time	proportion time spend in sides	30	3	12.5-15.5	set	not used in study	1.5	0	cold side	not used in study	not used in study	not used in study	not used in study	not used in study	not used in study	not used in study	not used in study	no	<50<	not used in study	binary preference
Individual variation in the compromise between social group membership and Individual variation in the compromise between social group membership and exposure to preferred temperatures	cooper et al	2018	Temperature	sociality	shoal in cold	three-spine stickleback	Chordata	Vertebrata	Actinopterygii	Gasterosteiformes	Gasterosteidae	Gasterosteus aculeatus	1		Euryhaline	50	0.807	3.87	12	FW	6-7 months	set difference between sides	occupance time	proportion time spend in sides	30	3	12.5-15.5	set	not used in study	1.5	0	warm side	not used in study	not used in study	not used in study	not used in study	not used in study	not used in study	not used in study	not used in study	no	<50<	not used in study	binary preference
Physiological and behavioural responses to hypoxia in an invasive freshwater fish species and a native competitor	Nati et al	2018	Oxygen			European bullhead	Chordata	Vertebrata	Actinopterygii	Scorpaeniformes	Cottidae	Cottus gobio	1		Fresh	11	12.3	8.8	14	FW	12	Progressive change in difference between compartments - occupancy version	occupance time	%DO	30	80	20-100	stepwise	80	21.5	17	not used in study	not used in study	not used in study	shelter	not used in study	not used in study	not used in study	not used in study	not used in study	not relevant	not used in study	Statistical difference	Sides were changed between experiments in random order. Shelter used in hypoxic side to instigate a precise avoidance response. Tukeys HSD used as statistics
Physiological and behavioural responses to hypoxia in an invasive freshwater fish species and a native competitor	Nati et al	2018	Oxygen			Stone loach	Chordata	Vertebrata	Actinopterygii	Cypriniformes	Nemacheilidae	Barbatula barbatula	1		Fresh	12	6.5	9.5	14	FW	12	Progressive change in difference between compartments - occupancy version	occupance time	%DO	30	80	20-100	stepwise	80	21.5	17	not used in study	not used in study	not used in study	shelter	not used in study	not used in study	not used in study	not used in study	not used in study	not relevant	not used in study	Statistical difference	Sides were changed between experiments in random order. Shelter used in hypoxic side to instigate a precise avoidance response. Tukeys HSD used as statistics
Temperature dependent effects of carbon dioxide on avoidance behaviors in bigheaded carps	Tix et al	2018	CO2	Temperature acclimation	5°C	silver carp	Chordata	Vertebrata	Actinopterygii	Cypriniformes	Cyprinidae	Hypophthalmichthys molitrix	1		Fresh	10	not reported	8.81	5	FW	0.142857	Progressive change in difference between compartments - escape version	Occupied site becomes adverse and escape/shuttle	mg CO2 L-1	150	115	10-125	progressive	not reported	1.5	1	not used in study	not used in study	not used in study	not used in study	not used in study	not used in study	110	not reported	not reported	not relevant	not used in study	escape environmental level
Temperature dependent effects of carbon dioxide on avoidance behaviors in bigheaded carps	Tix et al	2018	CO2	Temperature acclimation	15°C	silver carp	Chordata	Vertebrata	Actinopterygii	Cypriniformes	Cyprinidae	Hypophthalmichthys molitrix	1		Fresh	10	not reported	8.81	15	FW	0.142857	Progressive change in difference between compartments - escape version	Occupied site becomes adverse and escape/shuttle	mg CO2 L-1	150	130	10-140	progressive	not reported	1.5	1	not used in study	not used in study	not used in study	not used in study	not used in study	not used in study	137	not reported	not reported	not relevant	not used in study	escape environmental level
Temperature dependent effects of carbon dioxide on avoidance behaviors in bigheaded carps	Tix et al	2018	CO2	Temperature acclimation	25°C	silver carp	Chordata	Vertebrata	Actinopterygii	Cypriniformes	Cyprinidae	Hypophthalmichthys molitrix	1		Fresh	10	not reported	8.81	25	FW	0.142857	Progressive change in difference between compartments - escape version	Occupied site becomes adverse and escape/shuttle	mg CO2 L-1	150	135	10-145	progressive	not reported	1.5	1	not used in study	not used in study	not used in study	not used in study	not used in study	not used in study	141	not reported	not reported	not relevant	not used in study	escape environmental level
Temperature dependent effects of carbon dioxide on avoidance behaviors in bigheaded carps	Tix et al	2018	CO2	Temperature acclimation	5°C	bighead carp	Chordata	Vertebrata	Actinopterygii	Cypriniformes	Cyprinidae	Hypophthalmichthys nobilis	1		Fresh	10	not reported	8.91	5	FW	0.142857	Progressive change in difference between compartments - escape version	Occupied site becomes adverse and escape/shuttle	mg CO2 L-1	150	130	10-140	progressive	not reported	1.5	1	not used in study	not used in study	not used in study	not used in study	not used in study	not used in study	117	not reported	not reported	not relevant	not used in study	escape environmental level
Temperature dependent effects of carbon dioxide on avoidance behaviors in bigheaded carps	Tix et al	2018	CO2	Temperature acclimation	15°C	bighead carp	Chordata	Vertebrata	Actinopterygii	Cypriniformes	Cyprinidae	Hypophthalmichthys nobilis	1		Fresh	10	not reported	8.91	15	FW	0.142857	Progressive change in difference between compartments - escape version	Occupied site becomes adverse and escape/shuttle	mg CO2 L-1	150	130	10-140	progressive	not reported	1.5	1	not used in study	not used in study	not used in study	not used in study	not used in study	not used in study	138	not reported	not reported	not relevant	not used in study	escape environmental level
Temperature dependent effects of carbon dioxide on avoidance behaviors in bigheaded carps	Tix et al	2018	CO2	Temperature acclimation	25°C	bighead carp	Chordata	Vertebrata	Actinopterygii	Cypriniformes	Cyprinidae	Hypophthalmichthys nobilis	1		Fresh	10	not reported	8.91	25	FW	0.142857	Progressive change in difference between compartments - escape version	Occupied site becomes adverse and escape/shuttle	mg CO2 L-1	150	155	10-165	progressive	not reported	1.5	1	not used in study	not used in study	not used in study	not used in study	not used in study	not used in study	162	not reported	not reported	not relevant	not used in study	escape environmental level
Presence of conspecifics reduces between-individual variation and increases avoidance of multiple stressors in bluegill	Tucker and Suski	2019	Temperature	sociability	individual	bluegill	Chordata	Vertebrata	Actinopterygii	Perciformes	Centrarchidae	Lepomis macrochirus	1		Fresh	35	not reported	13.7	22	FW	1.57143	Progressive change in difference between compartments - escape version	Occupied site becomes adverse and escape/shuttle	°C	150	7.5	22-29.5	progressive	12	not reported	0.166667	not used in study	not used in study	not used in study	not used in study	not used in study	not used in study	23.28	1.62	6.95876	no	not used in study	escape environmental level
Presence of conspecifics reduces between-individual variation and increases avoidance of multiple stressors in bluegill	Tucker and Suski	2019	Temperature	sociability	group	bluegill	Chordata	Vertebrata	Actinopterygii	Perciformes	Centrarchidae	Lepomis macrochirus	1		Fresh	6	not reported	13.7	22	FW	1.57143	Progressive change in difference between compartments - escape version	Occupied site becomes adverse and escape/shuttle	°C	150	1	22-23	progressive	12	not reported	0.166667	not used in study	not used in study	not used in study	not used in study	not used in study	not used in study	Not reported	Not reported	Not reported	no	not used in study	escape environmental level
Presence of conspecifics reduces between-individual variation and increases avoidance of multiple stressors in bluegill	Tucker and Suski	2019	CO2	sociability	individual	bluegill	Chordata	Vertebrata	Actinopterygii	Perciformes	Centrarchidae	Lepomis macrochirus	1		Fresh	40	not reported	13.7	22	FW	1.57143	Progressive change in difference between compartments - escape version	Occupied site becomes adverse and escape/shuttle	µatm	150	59600	400-60000	progressive	not reported	not reported	0.166667	not used in study	not used in study	not used in study	not used in study	not used in study	not used in study	7705	11212	145.516	not relevant	not used in study	escape environmental level
Presence of conspecifics reduces between-individual variation and increases avoidance of multiple stressors in bluegill	Tucker and Suski	2019	CO2	sociability	group	bluegill	Chordata	Vertebrata	Actinopterygii	Perciformes	Centrarchidae	Lepomis macrochirus	1		Fresh	6	not reported	13.7	22	FW	1.57143	Progressive change in difference between compartments - escape version	Occupied site becomes adverse and escape/shuttle	µatm	150	600	400-1000	progressive	not reported	not reported	0.166667	not used in study	not used in study	not used in study	not used in study	not used in study	not used in study	530	698	131.698	not relevant	not used in study	escape environmental level
Glucocorticoid and behavioral variation in relation to carbon dioxide avoidance across two experiments in freshwater teleost fishes	Tucker et al	2019	CO2	cortisol	cortisol injected	largemouth bass	Chordata	Vertebrata	Actinopterygii	Perciformes	Centrarchidae	Micropterus salmoides	1		Fresh	13	not reported	22.5	14.5	FW	0.285714	Progressive change in difference between compartments - escape version	Occupied site becomes adverse and escape/shuttle	µatm	150	159600	400-160000	progressive	not reported	0.55	0.5	not used in study	not used in study	not used in study	not used in study	not used in study	not used in study	35000	not reported	not reported	not relevant	not used in study	escape environmental level
Glucocorticoid and behavioral variation in relation to carbon dioxide avoidance across two experiments in freshwater teleost fishes	Tucker et al	2019	CO2	cortisol	non-injected	largemouth bass	Chordata	Vertebrata	Actinopterygii	Perciformes	Centrarchidae	Micropterus salmoides	1		Fresh	13	not reported	22.5	14.5	FW	0.285714	Progressive change in difference between compartments - escape version	Occupied site becomes adverse and escape/shuttle	µatm	150	54600	400-60000	progressive	not reported	0.55	0.5	not used in study	not used in study	not used in study	not used in study	not used in study	not used in study	80000	not reported	not reported	not relevant	not used in study	escape environmental level
Glucocorticoid and behavioral variation in relation to carbon dioxide avoidance across two experiments in freshwater teleost fishes	Tucker et al	2019	CO2			bluegill	Chordata	Vertebrata	Actinopterygii	Perciformes	Centrarchidae	Lepomis macrochirus	1		Fresh	34	not reported	14.4	20.5	FW	4	Progressive change in difference between compartments - escape version	Occupied site becomes adverse and escape/shuttle	µatm	150	not reported	not reported	progressive	not reported	0.55	0.5	not used in study	not used in study	not used in study	not used in study	not used in study	not used in study	66902	not reported	not reported	not relevant	not used in study	escape environmental level
Influence of Nutritional Status on Carbon Dioxide Tolerance and Avoidance Behavior in a Freshwater Teleost	Suski et al	2019	CO2	feeding	fed and fasted, prior to treatment and after treatment	largemouth bass	Chordata	Vertebrata	Actinopterygii	Perciformes	Centrarchidae	Micropterus salmoides	1		Fresh	23	68.7	16.5	20	FW	2	Progressive change in difference between compartments - escape version	Occupied site becomes adverse and escape/shuttle	µatm	150	209600	400-210000	progressive	not reported	not reported	0.5	not used in study	not used in study	not used in study	not used in study	not used in study	not used in study	60000	not reported	not reported	not relevant	not used in study	escape environmental level	No difference among treatments
Laboratory trials to evaluate carbon dioxide as a potential behavioral control method for invasive red swamp (Procambarus clarkii) and rusty crayfish (Faxonius rusticus)	Fredrics et al	2020	CO2	light and Temperature acclimation	light	red swamp crayfish	Arthropoda	Crustacea	Malacostraca	Decapoda	Palinuridae	Procambarus clarkii		1	Fresh	15	not reported	7.08	12	FW	not reported	Progressive change in difference between compartments - escape version	Occupied site becomes adverse and escape/shuttle	mg CO2 L-1	83	230	10-240	progressive	not reported	1	0.5	not used in study	not used in study	not used in study	not used in study	not used in study	not used in study	35	not reported	not reported	not relevant	not used in study	escape environmental level
Laboratory trials to evaluate carbon dioxide as a potential behavioral control method for invasive red swamp (Procambarus clarkii) and rusty crayfish (Faxonius rusticus)	Fredrics et al	2020	CO2	light and Temperature acclimation	dark	red swamp crayfish	Arthropoda	Crustacea	Malacostraca	Decapoda	Palinuridae	Procambarus clarkii		1	Fresh	15	not reported	7.08	24	FW	not reported	Progressive change in difference between compartments - escape version	Occupied site becomes adverse and escape/shuttle	mg CO2 L-1	83	250	10-260	progressive	not reported	1	0.5	not used in study	not used in study	not used in study	not used in study	not used in study	not used in study	46	not reported	not reported	not relevant	not used in study	escape environmental level
Laboratory trials to evaluate carbon dioxide as a potential behavioral control method for invasive red swamp (Procambarus clarkii) and rusty crayfish (Faxonius rusticus)	Fredrics et al	2020	CO2	light and Temperature acclimation	10°C	red swamp crayfish	Arthropoda	Crustacea	Malacostraca	Decapoda	Palinuridae	Procambarus clarkii		1	Fresh	15	not reported	7.08	12	FW	not reported	Progressive change in difference between compartments - escape version	Occupied site becomes adverse and escape/shuttle	mg CO2 L-1	83	180	10-190	progressive	not reported	1	0.5	not used in study	not used in study	not used in study	not used in study	not used in study	not used in study	54	not reported	not reported	not relevant	not used in study	escape environmental level
Laboratory trials to evaluate carbon dioxide as a potential behavioral control method for invasive red swamp (Procambarus clarkii) and rusty crayfish (Faxonius rusticus)	Fredrics et al	2020	CO2	light and Temperature acclimation	24°C	red swamp crayfish	Arthropoda	Crustacea	Malacostraca	Decapoda	Palinuridae	Procambarus clarkii		1	Fresh	15	not reported	7.08	24	FW	not reported	Progressive change in difference between compartments - escape version	Occupied site becomes adverse and escape/shuttle	mg CO2 L-1	83	240	10-250	progressive	not reported	1	0.5	not used in study	not used in study	not used in study	not used in study	not used in study	not used in study	44	not reported	not reported	not relevant	not used in study	escape environmental level
Laboratory trials to evaluate carbon dioxide as a potential behavioral control method for invasive red swamp (Procambarus clarkii) and rusty crayfish (Faxonius rusticus)	Fredrics et al	2020	CO2	light and Temperature acclimation	light/10°C	rusty crayfish	Arthropoda	Crustacea	Malacostraca	Decapoda	Cambaridae	Faxonius rusticus		1	Fresh	15	not reported	4.42	12	FW	not reported	Progressive change in difference between compartments - escape version	Occupied site becomes adverse and escape/shuttle	mg CO2 L-1	83	100	10-110	progressive	not reported	1	0.5	not used in study	not used in study	not used in study	not used in study	not used in study	not used in study	35	not reported	not reported	not relevant	not used in study	escape environmental level
Laboratory trials to evaluate carbon dioxide as a potential behavioral control method for invasive red swamp (Procambarus clarkii) and rusty crayfish (Faxonius rusticus)	Fredrics et al	2020	CO2	light and Temperature acclimation	light/24°C	rusty crayfish	Arthropoda	Crustacea	Malacostraca	Decapoda	Cambaridae	Faxonius rusticus		1	Fresh	15	not reported	4.42	24	FW	not reported	Progressive change in difference between compartments - escape version	Occupied site becomes adverse and escape/shuttle	mg CO2 L-1	83	215	10-225	progressive	not reported	1	0.5	not used in study	not used in study	not used in study	not used in study	not used in study	not used in study	42	not reported	not reported	not relevant	not used in study	escape environmental level
Laboratory trials to evaluate carbon dioxide as a potential behavioral control method for invasive red swamp (Procambarus clarkii) and rusty crayfish (Faxonius rusticus)	Fredrics et al	2020	CO2	light and Temperature acclimation	dark/10°C	rusty crayfish	Arthropoda	Crustacea	Malacostraca	Decapoda	Cambaridae	Faxonius rusticus		1	Fresh	15	not reported	4.42	12	FW	not reported	Progressive change in difference between compartments - escape version	Occupied site becomes adverse and escape/shuttle	mg CO2 L-1	83	160	10-170	progressive	not reported	1	0.5	not used in study	not used in study	not used in study	not used in study	not used in study	not used in study	37	not reported	not reported	not relevant	not used in study	escape environmental level
Laboratory trials to evaluate carbon dioxide as a potential behavioral control method for invasive red swamp (Procambarus clarkii) and rusty crayfish (Faxonius rusticus)	Fredrics et al	2020	CO2	light and Temperature acclimation	dark/24°C	rusty crayfish	Arthropoda	Crustacea	Malacostraca	Decapoda	Cambaridae	Faxonius rusticus		1	Fresh	15	not reported	4.42	24	FW	not reported	Progressive change in difference between compartments - escape version	Occupied site becomes adverse and escape/shuttle	mg CO2 L-1	83	210	10-220	progressive	not reported	1	0.5	not used in study	not used in study	not used in study	not used in study	not used in study	not used in study	44	not reported	not reported	not relevant	not used in study	escape environmental level
The weakly electric fish, Apteronotus albifrons, avoids hypoxia before it reaches critical levels	Mucha et al	2020	Oxygen			Black ghost knifefish	Chordata	Vertebrata	Actinopterygii	Gymnotiformes	Apteronotidae	Apteronotus albifrons	1		Fresh	16	3	8.9	25.7	FW	2	Progressive change in difference between compartments - occupancy version	occupance time	%DO	50	90	10-100	stepwise	60	19.3333	16	not used in study	not used in study	not used in study	22	not reported	not reported	not used in study	not used in study	not used in study	not relevant	not used in study	Statistical difference	shelters in each chambers. Repeatability trials!
Assessment of hypoxia avoidance behaviours in a eurythermal fish at two temperatures using a modified shuttlebox system	Ern and Esbaugh	2021	Oxygen	Temperature acclimation	22°C	Red drum	Chordata	Vertebrata	Actinopterygii	Acanthuriformes	Sciaenidae	Sciaenops ocellatus	1		Marine	8	0.31	not reported	22	SW	not reported	Progressive change in difference between compartments - occupancy version	occupance time	pO2 (mmHg)	44	100	20-120	stepwise	64	21	7	not used in study	not used in study	not used in study	35	not used in study	not used in study	not used in study	not used in study	not used in study	not relevant	not used in study	Statistical difference
Assessment of hypoxia avoidance behaviours in a eurythermal fish at two temperatures using a modified shuttlebox system	Ern and Esbaugh	2021	Oxygen	Temperature acclimation	30°C	Red drum	Chordata	Vertebrata	Actinopterygii	Acanthuriformes	Sciaenidae	Sciaenops ocellatus	1		Marine	8	0.41	not reported	30	SW	3	Progressive change in difference between compartments - occupancy version	occupance time	pO2 (mmHg)	44	100	20-120	stepwise	64	21	7	not used in study	not used in study	not used in study	50	not used in study	not used in study	not used in study	not used in study	not used in study	not relevant	not used in study	Statistical difference
Exposure to Nitrate Increases Susceptibility to Hypoxia in Fi	Isaza et al	2021	Oxygen	Nitrate	0 mg NO3 L-1	silver perch	Chordata	Vertebrata	Actinopterygii	Perciformes	Terapontidae	Bidyanus bidyanus	1		Fresh	10	not reported	7.5	26	FW	3	Progressive change in difference between compartments - occupancy version	occupance time	pO2 (mmHg)	32	14	4-18	stepwise	21	1.5	1	not used in study	not used in study	not used in study	4	not used in study	not used in study	not used in study	not used in study	not used in study	not relevant	not used in study	Statistical difference
Exposure to Nitrate Increases Susceptibility to Hypoxia in Fi	Isaza et al	2021	Oxygen	Nitrate	50 mg NO3 L-1	silver perch	Chordata	Vertebrata	Actinopterygii	Perciformes	Terapontidae	Bidyanus bidyanus	1		Fresh	10	not reported	7.5	26	FW	3	Progressive change in difference between compartments - occupancy version	occupance time	pO2 (mmHg)	32	14	4-18	stepwise	21	1.5	1	not used in study	not used in study	not used in study	4	not used in study	not used in study	not used in study	not used in study	not used in study	not relevant	not used in study	Statistical difference
Exposure to Nitrate Increases Susceptibility to Hypoxia in Fi	Isaza et al	2021	Oxygen	Nitrate	100 mg NO3 L-1	silver perch	Chordata	Vertebrata	Actinopterygii	Perciformes	Terapontidae	Bidyanus bidyanus	1		Fresh	10	not reported	7.5	26	FW	3	Progressive change in difference between compartments - occupancy version	occupance time	pO2 (mmHg)	32	14	4-18	stepwise	21	1.5	1	not used in study	not used in study	not used in study	4	not used in study	not used in study	not used in study	not used in study	not used in study	not relevant	not used in study	Statistical difference
